# Supplementary material for: HiCBin: binning metagenomic contigs and recovering metagenome-assembled genomes using Hi-C contact maps
Source: Genome Biol. 2022 Feb 28;23:63. doi: 10.1186/s13059-022-02626-w (PMC8883645; doi:10.1186/s13059-022-02626-w)
Supplement: Supplementary file 2 — Additional file 2 The human gut CheckM report for HiCBin. (CSV 25 KB). The CheckM validation of draft genomic bins recovered from the human gut sample by HiCBin. [file 13059_2022_2626_MOESM2_ESM.csv]

Bin Id	Marker lineage	# genomes	# markers	# marker sets	0	1	2	3	4	5+	Completeness	Contamination	Strain heterogeneity	Bin size (bp)
BIN0157	p__Actinobacteria (UID2112)	31	211	124	0	211	0	0	0	0	100	0	0	1947688
BIN0142	p__Proteobacteria (UID3887)	1487	256	161	0	250	6	0	0	0	100	3.11	0	2853616
BIN0123	p__Actinobacteria (UID2112)	31	211	124	0	199	11	1	0	0	100	3.01	42.86	2574747
BIN0114	p__Bacteroidetes (UID2605)	350	314	208	0	295	19	0	0	0	100	6.06	10.53	3407680
SUB0015	k__Bacteria (UID203)	5449	104	58	0	70	34	0	0	0	100	14.89	94.12	3288210
SUB0013	k__Bacteria (UID203)	5449	104	58	0	82	22	0	0	0	100	7.13	86.36	2183678
SUB0007	p__Actinobacteria (UID2112)	31	211	124	0	207	4	0	0	0	100	1.75	0	2383206
SUB0006	p__Actinobacteria (UID2112)	31	211	124	0	210	1	0	0	0	100	0.81	0	2313980
BIN0113	o__Clostridiales (UID1212)	172	263	149	1	259	3	0	0	0	99.33	1.34	33.33	3222038
SUB0068	o__Clostridiales (UID1212)	172	263	149	1	251	11	0	0	0	99.33	3.73	18.18	2489044
BIN0052	o__Clostridiales (UID1212)	172	261	147	1	250	10	0	0	0	99.32	4.24	0	3894351
BIN0121	o__Clostridiales (UID1212)	172	263	149	3	258	2	0	0	0	99.31	1.34	0	3211015
BIN0101	o__Clostridiales (UID1120)	304	250	143	1	240	9	0	0	0	99.3	4.31	0	3365589
BIN0073	f__Lachnospiraceae (UID1286)	57	420	207	3	393	21	3	0	0	99.21	7.48	3.33	4127649
SUB0019	p__Actinobacteria (UID2112)	31	211	124	2	206	3	0	0	0	99.12	1.81	0	1838853
BIN0131	k__Bacteria (UID2372)	131	177	106	1	175	1	0	0	0	99.06	0.94	0	2288720
BIN0103	p__Bacteroidetes (UID2605)	350	314	208	2	291	16	5	0	0	99.04	6.46	0	2819494
BIN0083	f__Lachnospiraceae (UID1286)	57	420	207	4	394	22	0	0	0	98.96	6.08	4.55	3582426
BIN0068	o__Clostridiales (UID1226)	155	278	158	3	271	4	0	0	0	98.89	1.9	25	3425942
BIN0069	f__Lachnospiraceae (UID1286)	57	420	207	4	386	24	6	0	0	98.79	9.72	4.76	4239127
BIN0134	o__Clostridiales (UID1212)	172	263	149	3	257	3	0	0	0	98.66	1.34	0	2944485
BIN0125	o__Clostridiales (UID1212)	172	263	149	3	246	13	1	0	0	98.66	4.28	6.25	3195882
BIN0097	o__Clostridiales (UID1212)	172	263	149	3	251	9	0	0	0	98.66	5.7	0	3683503
SUB0003	o__Bacteroidales (UID2621)	198	427	260	6	418	3	0	0	0	98.65	0.77	0	4884489
BIN0085	o__Clostridiales (UID1212)	172	263	149	4	239	20	0	0	0	98.64	9.73	35	3382018
BIN0127	p__Actinobacteria (UID2112)	31	211	124	3	204	3	1	0	0	98.39	2.18	0	2040102
BIN0144	o__Clostridiales (UID1212)	172	257	149	3	249	5	0	0	0	98.32	2.68	0	2561045
BIN0111	k__Bacteria (UID2372)	131	177	106	4	173	0	0	0	0	98.11	0	0	2942080
BIN0143	p__Firmicutes (UID1022)	100	295	158	3	290	2	0	0	0	98.1	1.27	0	2063087
BIN0108	o__Clostridiales (UID1226)	155	278	158	4	264	10	0	0	0	98.1	4.22	80	3418334
BIN0041	o__Clostridiales (UID1226)	155	278	158	4	255	17	2	0	0	98.1	9.28	52.17	3415705
BIN0135	o__Clostridiales (UID1212)	172	263	149	4	256	3	0	0	0	97.99	1.34	0	3187354
BIN0132	o__Clostridiales (UID1212)	172	263	149	4	256	3	0	0	0	97.99	0.67	0	2746272
BIN0107	o__Clostridiales (UID1212)	172	263	149	4	255	4	0	0	0	97.99	1.68	0	3440829
BIN0102	o__Clostridiales (UID1212)	172	263	149	3	242	14	4	0	0	97.99	6.39	7.69	3047576
BIN0081	o__Clostridiales (UID1212)	172	263	149	4	258	1	0	0	0	97.99	0.67	0	3126308
BIN0074	o__Clostridiales (UID1212)	172	257	149	3	246	7	1	0	0	97.99	2.91	20	4117046
SUB0012	f__Bifidobacteriaceae (UID1462)	65	476	217	16	448	9	3	0	0	97.85	2.57	72.22	2557686
SUB0014	p__Bacteroidetes (UID2605)	350	314	208	20	288	6	0	0	0	97.63	1.66	66.67	3337626
BIN0106	p__Proteobacteria (UID3887)	1487	256	161	4	250	2	0	0	0	97.52	0.93	0	2499407
BIN0118	o__Clostridiales (UID1212)	172	263	149	4	255	4	0	0	0	97.32	1.9	0	2761677
BIN0086	o__Clostridiales (UID1226)	155	278	158	12	263	3	0	0	0	96.94	1.58	0	3181374
SUB0033	f__Bifidobacteriaceae (UID1458)	77	464	220	24	420	19	1	0	0	96.91	4.32	86.36	2199533
BIN0082	o__Clostridiales (UID1212)	172	263	149	9	239	15	0	0	0	96.64	6.43	0	3308271
BIN0070	o__Clostridiales (UID1212)	172	263	149	5	244	14	0	0	0	96.64	6.14	42.86	3129150
BIN0066	p__Bacteroidetes (UID2605)	350	314	208	24	269	21	0	0	0	96.59	6.07	42.86	2909923
BIN0060	o__Clostridiales (UID1212)	172	263	149	7	250	6	0	0	0	96.58	2.37	33.33	2960985
BIN0034	o__Clostridiales (UID1120)	304	250	143	8	224	18	0	0	0	96.5	5.46	50	3171594
BIN0092	f__Lachnospiraceae (UID1256)	33	333	171	8	317	7	1	0	0	96.49	0.79	80	2648801
BIN0038	f__Lachnospiraceae (UID1255)	90	354	174	12	315	27	0	0	0	96.18	8.2	29.63	3410970
BIN0035	o__Clostridiales (UID1226)	155	278	158	9	254	15	0	0	0	96.02	7.28	46.67	2522289
BIN0115	o__Clostridiales (UID1212)	172	263	149	7	252	4	0	0	0	95.97	1.36	0	2669310
SUB0065	o__Clostridiales (UID1212)	172	263	149	9	250	4	0	0	0	95.97	2.68	25	2420817
BIN0065	f__Lachnospiraceae (UID1255)	90	354	174	17	322	14	1	0	0	95.4	4.96	23.53	3423510
BIN0077	o__Clostridiales (UID1212)	172	263	149	7	241	15	0	0	0	95.3	5.03	33.33	2979623
BIN0124	f__Lachnospiraceae (UID1286)	57	420	207	17	394	9	0	0	0	95.17	2.77	0	2770697
SUB0029	o__Clostridiales (UID1212)	172	263	149	9	241	13	0	0	0	94.63	7.38	0	2142210
BIN0059	f__Lachnospiraceae (UID1286)	57	420	207	35	369	16	0	0	0	94.23	4.95	37.5	3226804
BIN0126	f__Lachnospiraceae (UID1255)	90	354	174	21	323	10	0	0	0	93.97	3.55	50	2168800
SUB0092	o__Clostridiales (UID1212)	172	263	149	11	250	2	0	0	0	93.96	1.34	0	2990993
SUB0032	f__Bifidobacteriaceae (UID1458)	77	464	220	52	396	15	1	0	0	93.08	3.94	88.89	1951885
SUB0091	f__Lachnospiraceae (UID1256)	33	333	171	18	291	24	0	0	0	92.98	1.89	45.83	2731305
BIN0061	o__Clostridiales (UID1212)	172	261	147	39	201	19	1	1	0	92.9	9.53	64.29	3248791
BIN0098	f__Lachnospiraceae (UID1256)	33	333	171	34	295	4	0	0	0	92.76	1.56	25	2389228
BIN0087	c__Clostridia (UID1085)	35	420	196	30	383	7	0	0	0	92.44	2.47	28.57	3283959
BIN0057	f__Lachnospiraceae (UID1286)	57	420	207	52	336	30	2	0	0	92.44	7.25	25	3315352
SUB0120	o__Clostridiales (UID1212)	172	261	147	46	176	37	2	0	0	92.39	11.73	86.05	2920312
SUB0095	o__Clostridiales (UID1226)	155	278	158	28	238	11	1	0	0	91.97	4.38	71.43	3225555
BIN0138	o__Clostridiales (UID1212)	172	263	149	19	243	1	0	0	0	91.95	0.67	0	2017931
BIN0053	o__Clostridiales (UID1226)	155	278	158	22	240	14	2	0	0	89.24	9.92	45	3983990
BIN0021	o__Clostridiales (UID1226)	155	278	158	41	222	15	0	0	0	88.84	5.04	46.67	2644142
SUB0062	f__Lachnospiraceae (UID1256)	33	333	171	61	269	3	0	0	0	88.62	1.46	0	2347588
BIN0104	o__Bacteroidales (UID2657)	160	492	269	70	379	38	5	0	0	88.55	8.06	20.75	4030642
BIN0016	o__Clostridiales (UID1212)	172	263	149	32	222	9	0	0	0	88.23	3.26	77.78	2411794
SUB0067	o__Clostridiales (UID1226)	155	278	158	39	237	2	0	0	0	87.97	0.95	50	2675040
BIN0030	o__Clostridiales (UID1212)	172	263	149	21	238	4	0	0	0	87.92	1.9	25	2188026
BIN0012	o__Clostridiales (UID1212)	172	263	149	31	228	4	0	0	0	87.04	1.57	50	3333432
BIN0017	o__Clostridiales (UID1226)	155	278	158	45	223	10	0	0	0	85.27	4.69	50	3073636
BIN0013	o__Clostridiales (UID1226)	155	278	158	39	225	13	1	0	0	84.51	3.26	25	2437061
SUB0096	o__Clostridiales (UID1226)	155	278	158	65	209	4	0	0	0	84.14	2.22	50	2312211
SUB0046	o__Clostridiales (UID1212)	172	263	149	31	232	0	0	0	0	83.89	0	0	1509376
SUB0094	o__Clostridiales (UID1226)	155	278	158	51	211	14	2	0	0	83.47	6.6	70	2531187
BIN0072	o__Bacteroidales (UID2657)	160	492	269	89	360	42	1	0	0	83.01	7.37	73.33	3522393
BIN0027	o__Clostridiales (UID1212)	172	263	149	40	216	7	0	0	0	82.64	2.41	0	1924909
BIN0010	o__Clostridiales (UID1226)	155	278	158	56	212	10	0	0	0	82.05	4.35	30	2379930
SUB0061	o__Clostridiales (UID1212)	172	263	149	62	201	0	0	0	0	80.35	0	0	2362787
SUB0151	o__Clostridiales (UID1212)	172	261	147	72	166	23	0	0	0	80.17	9.24	69.57	2075413
SUB0082	o__Clostridiales (UID1212)	172	263	149	78	179	6	0	0	0	80.13	3.19	33.33	2662928
SUB0031	f__Bifidobacteriaceae (UID1458)	77	464	220	109	351	4	0	0	0	79.71	0.95	75	1759944
BIN0117	o__Clostridiales (UID1212)	172	263	149	51	202	10	0	0	0	77.85	3.57	10	2929169
BIN0011	o__Clostridiales (UID1212)	172	263	149	48	210	5	0	0	0	77.73	2.35	0	2356782
BIN0033	p__Proteobacteria (UID3887)	1487	255	158	46	202	7	0	0	0	77.53	3.32	14.29	1816652
BIN0122	o__Clostridiales (UID1212)	172	263	149	45	203	14	1	0	0	77.45	2.45	0	1698292
SUB0066	o__Clostridiales (UID1226)	155	274	157	65	207	2	0	0	0	77.07	0.8	0	2184022
SUB0008	o__Bacteroidales (UID2617)	213	406	265	73	333	0	0	0	0	76.98	0	0	2365520
SUB0034	o__Clostridiales (UID1226)	155	278	158	72	200	5	1	0	0	76.79	4.43	50	2435822
BIN0022	o__Clostridiales (UID1212)	172	263	149	49	198	16	0	0	0	76.66	5.26	6.25	2307846
BIN0110	o__Clostridiales (UID1212)	172	261	147	81	161	16	1	1	1	76.55	6.23	51.43	1920406
SUB0045	k__Bacteria (UID203)	5449	102	56	53	35	14	0	0	0	75.06	21.43	85.71	2614982
BIN0042	o__Clostridiales (UID1120)	304	247	141	64	161	22	0	0	0	74.9	4.44	0	1974486
BIN0025	o__Clostridiales (UID1212)	172	263	149	60	197	6	0	0	0	74.81	1.98	16.67	1786408
SUB0153	k__Bacteria (UID203)	5449	102	56	50	36	14	2	0	0	73.72	25.36	85	2169982
BIN0080	o__Clostridiales (UID1212)	172	263	149	75	184	4	0	0	0	73.11	1.79	0	1549630
SUB0154	o__Clostridiales (UID1212)	172	261	147	94	146	21	0	0	0	70.62	9.38	76.19	1821692
SUB0044	f__Lachnospiraceae (UID1286)	57	420	207	100	273	47	0	0	0	69.98	8.34	29.79	2337514
SUB0147	o__Clostridiales (UID1226)	155	278	158	78	193	7	0	0	0	69.86	3.18	71.43	2078306
BIN0044	o__Clostridiales (UID1212)	172	260	146	69	186	5	0	0	0	67.73	1.51	0	1944149
BIN0026	o__Clostridiales (UID1212)	172	263	149	89	169	5	0	0	0	67.2	1.07	40	1490116
SUB0119	k__Bacteria (UID203)	5449	102	56	60	40	2	0	0	0	64.81	2.14	100	2881511
SUB0050	g__Streptococcus (UID684)	26	668	229	233	412	23	0	0	0	64.67	4.31	52.17	1336581
SUB0146	o__Clostridiales (UID1226)	155	278	158	120	147	8	3	0	0	62.82	5.8	100	1739457
BIN0018	o__Clostridiales (UID1212)	172	263	149	120	132	10	1	0	0	59.5	3.24	53.85	1700127
BIN0039	f__Lachnospiraceae (UID1256)	33	333	171	134	196	3	0	0	0	59.08	1.07	0	1758415
SUB0009	k__Bacteria (UID2569)	434	278	186	105	173	0	0	0	0	53.76	0	0	2268635
BIN0029	f__Actinomycetaceae (UID1531)	42	420	211	190	214	16	0	0	0	50.19	2.8	68.75	1044627
BIN0109	k__Bacteria (UID203)	5449	104	58	69	35	0	0	0	0	50	0	0	1990020
BIN0040	o__Clostridiales (UID1212)	172	257	149	116	108	33	0	0	0	48.21	13.76	81.82	1669442
BIN0050	o__Clostridiales (UID1212)	172	263	149	140	120	3	0	0	0	47.37	1.57	0	1172432
BIN0153	k__Bacteria (UID203)	5449	103	57	71	25	7	0	0	0	47.37	11.4	0	1312081
SUB0021	k__Bacteria (UID203)	5449	104	58	37	18	48	1	0	0	47.13	23.28	86.27	2682978
BIN0024	o__Clostridiales (UID1212)	172	261	147	144	115	2	0	0	0	45.74	1.36	50	1561530
SUB0039	k__Bacteria (UID203)	5449	104	58	73	30	1	0	0	0	44.83	1.72	0	2262551
SUB0038	o__Bacteroidales (UID2657)	160	492	269	255	197	39	1	0	0	42.71	7.62	64.29	2466242
BIN0054	o__Clostridiales (UID1212)	172	263	149	148	109	6	0	0	0	41.95	2.57	0	1242396
BIN0048	g__Streptococcus (UID561)	89	679	295	368	244	57	10	0	0	41.23	11.85	73.56	1293670
SUB0000	k__Bacteria (UID203)	5449	104	58	76	28	0	0	0	0	39.66	0	0	1334226
BIN0019	o__Clostridiales (UID1226)	155	278	158	148	107	23	0	0	0	38.19	7.41	82.61	1784677
SUB0161	k__Bacteria (UID203)	5449	102	56	77	20	5	0	0	0	35.71	6.25	60	1613916
BIN0032	f__Lachnospiraceae (UID1286)	57	420	207	271	135	14	0	0	0	35.62	4.02	14.29	1618005
BIN0055	k__Bacteria (UID203)	5449	98	58	76	19	3	0	0	0	35.34	5.17	66.67	1077224
BIN0056	o__Clostridiales (UID1212)	172	263	149	163	97	3	0	0	0	33.94	1.34	33.33	883189
BIN0020	o__Clostridiales (UID1212)	172	257	149	167	84	5	1	0	0	33.73	2.91	12.5	1392812
BIN0049	k__Bacteria (UID203)	5449	104	58	83	20	1	0	0	0	32.76	1.72	0	1208909
BIN0130	k__Bacteria (UID203)	5449	104	58	73	23	8	0	0	0	31.9	5.96	37.5	540249
SUB0160	k__Bacteria (UID203)	5449	102	56	83	16	3	0	0	0	31.25	4.46	100	1656122
SUB0001	k__Bacteria (UID203)	5449	104	58	83	21	0	0	0	0	31.03	0	0	1127445
SUB0069	k__Bacteria (UID203)	5449	103	57	76	27	0	0	0	0	30.94	0	0	941506
SUB0083	k__Bacteria (UID203)	5449	103	57	84	19	0	0	0	0	28.95	0	0	1034481
SUB0023	k__Bacteria (UID203)	5449	104	58	86	16	2	0	0	0	27.59	3.45	50	2136291
BIN0075	o__Clostridiales (UID1212)	172	263	149	165	87	11	0	0	0	27.34	2.37	27.27	782348
SUB0110	k__Bacteria (UID203)	5449	103	57	87	15	1	0	0	0	24.56	1.75	100	322328
BIN0128	k__Bacteria (UID203)	5449	104	58	88	16	0	0	0	0	24.14	0	0	262805
BIN0094	k__Bacteria (UID203)	5449	104	58	88	15	1	0	0	0	24.14	1.72	100	668002
BIN0028	o__Clostridiales (UID1212)	172	263	149	194	68	1	0	0	0	24.03	0.67	0	1045153
SUB0052	k__Bacteria (UID203)	5449	104	58	76	21	6	1	0	0	22.41	8.93	88.89	381862
SUB0137	k__Bacteria (UID203)	5449	103	57	89	14	0	0	0	0	21.05	0	0	159759
SUB0030	k__Bacteria (UID203)	5449	104	58	89	15	0	0	0	0	20.69	0	0	640847
BIN0084	k__Bacteria (UID203)	5449	104	58	86	18	0	0	0	0	20.63	0	0	576557
SUB0107	f__Lachnospiraceae (UID1256)	33	333	171	271	61	1	0	0	0	19.3	0.1	0	458220
BIN0096	k__Bacteria (UID203)	5449	104	58	92	12	0	0	0	0	18.97	0	0	558461
SUB0098	o__Clostridiales (UID1212)	172	263	149	213	50	0	0	0	0	17.08	0	0	561618
SUB0106	f__Lachnospiraceae (UID1256)	33	333	171	262	67	4	0	0	0	16.97	0.64	75	427552
SUB0075	k__Bacteria (UID203)	5449	103	57	90	12	1	0	0	0	15.79	0.88	0	261921
SUB0002	p__Bacteroidetes (UID2605)	350	314	208	228	86	0	0	0	0	15.71	0	0	386013
SUB0004	k__Bacteria (UID203)	5449	104	58	92	12	0	0	0	0	15.52	0	0	1149264
BIN0088	k__Bacteria (UID203)	5449	104	58	93	11	0	0	0	0	14.81	0	0	363239
SUB0155	k__Bacteria (UID203)	5449	104	58	90	13	1	0	0	0	14.42	1.72	0	232927
SUB0139	k__Bacteria (UID203)	5449	103	57	90	13	0	0	0	0	14.04	0	0	195306
SUB0171	k__Bacteria (UID203)	5449	102	56	87	10	5	0	0	0	13.47	5.52	80	211701
BIN0177	f__Lachnospiraceae (UID1286)	57	420	207	336	84	0	0	0	0	13.29	0	0	560638
SUB0084	k__Bacteria (UID203)	5449	103	57	95	8	0	0	0	0	13.16	0	0	641689
SUB0070	o__Clostridiales (UID1226)	155	278	158	228	50	0	0	0	0	13.13	0	0	576870
SUB0005	k__Bacteria (UID2569)	434	278	186	218	60	0	0	0	0	12.9	0	0	684640
SUB0126	root (UID1)	5656	56	24	53	2	1	0	0	0	12.5	4.17	100	362321
SUB0090	root (UID1)	5656	56	24	53	3	0	0	0	0	12.5	0	0	250667
SUB0053	root (UID1)	5656	56	24	53	2	1	0	0	0	12.5	4.17	100	318220
SUB0047	o__Clostridiales (UID1120)	304	249	142	205	37	7	0	0	0	12.32	1.69	42.86	203436
SUB0108	k__Bacteria (UID203)	5449	103	57	95	8	0	0	0	0	12.28	0	0	434925
SUB0020	k__Bacteria (UID203)	5449	104	58	97	6	1	0	0	0	12.07	1.72	0	2331503
SUB0125	k__Bacteria (UID203)	5449	103	57	95	8	0	0	0	0	11.7	0	0	443564
SUB0113	k__Bacteria (UID203)	5449	103	57	92	8	3	0	0	0	11.32	0.48	100	198564
SUB0168	k__Bacteria (UID203)	5449	102	56	95	5	2	0	0	0	10.88	3.57	100	408857
BIN0188	k__Bacteria (UID203)	5449	103	57	97	6	0	0	0	0	10.53	0	0	272940
SUB0085	k__Bacteria (UID203)	5449	103	57	97	6	0	0	0	0	10.53	0	0	304752
SUB0051	g__Streptococcus (UID684)	26	668	229	573	74	21	0	0	0	10.38	2.24	76.19	319693
SUB0105	k__Bacteria (UID203)	5449	104	58	95	9	0	0	0	0	10.34	0	0	155266
SUB0063	k__Bacteria (UID203)	5449	103	57	90	13	0	0	0	0	10.05	0	0	408072
BIN0093	k__Bacteria (UID203)	5449	103	57	96	6	1	0	0	0	9.81	1.75	0	349247
BIN0136	k__Bacteria (UID203)	5449	103	57	94	9	0	0	0	0	9.65	0	0	244662
BIN0179	k__Bacteria (UID203)	5449	104	58	98	5	1	0	0	0	9.48	1.72	0	241600
SUB0143	k__Bacteria (UID203)	5449	103	57	98	5	0	0	0	0	8.77	0	0	164185
SUB0129	k__Bacteria (UID203)	5449	103	57	96	7	0	0	0	0	8.77	0	0	296472
SUB0112	k__Bacteria (UID203)	5449	103	57	97	5	1	0	0	0	8.77	1.75	0	479945
SUB0087	k__Bacteria (UID203)	5449	103	57	98	4	1	0	0	0	8.77	1.75	100	158248
BIN0100	k__Bacteria (UID203)	5449	104	58	98	6	0	0	0	0	8.62	0	0	685780
SUB0054	k__Bacteria (UID203)	5449	104	58	98	5	0	1	0	0	8.62	3.45	100	256952
BIN0163	root (UID1)	5656	56	24	54	0	2	0	0	0	8.33	8.33	100	159323
BIN0160	root (UID1)	5656	56	24	54	2	0	0	0	0	8.33	0	0	231450
SUB0022	root (UID1)	5656	56	24	54	1	1	0	0	0	8.33	4.17	100	2237744
SUB0138	k__Bacteria (UID203)	5449	103	57	97	6	0	0	0	0	7.89	0	0	170843
SUB0064	o__Clostridiales (UID1212)	172	263	149	232	31	0	0	0	0	7.16	0	0	168668
BIN0152	k__Bacteria (UID203)	5449	104	58	100	4	0	0	0	0	6.9	0	0	180572
SUB0163	k__Bacteria (UID203)	5449	104	58	100	4	0	0	0	0	6.9	0	0	328263
SUB0099	k__Bacteria (UID203)	5449	104	58	100	4	0	0	0	0	6.9	0	0	238061
BIN0148	k__Bacteria (UID203)	5449	104	58	97	7	0	0	0	0	6.55	0	0	214676
SUB0165	o__Clostridiales (UID1375)	50	332	124	290	42	0	0	0	0	6.33	0	0	157137
SUB0156	k__Bacteria (UID203)	5449	104	58	93	11	0	0	0	0	6.27	0	0	220244
SUB0103	k__Bacteria (UID203)	5449	104	58	88	16	0	0	0	0	6.27	0	0	227731
SUB0166	o__Clostridiales (UID1375)	50	332	124	293	39	0	0	0	0	5.58	0	0	167364
SUB0071	k__Bacteria (UID203)	5449	103	57	99	4	0	0	0	0	5.42	0	0	430872
SUB0114	k__Bacteria (UID203)	5449	103	57	100	3	0	0	0	0	5.26	0	0	179975
SUB0080	k__Bacteria (UID203)	5449	103	57	88	2	11	2	0	0	5.26	6.7	70.59	160451
SUB0078	k__Bacteria (UID203)	5449	103	57	100	3	0	0	0	0	5.26	0	0	160633
SUB0111	root (UID1)	5656	56	24	54	2	0	0	0	0	5.21	0	0	255920
SUB0117	k__Bacteria (UID203)	5449	103	57	95	8	0	0	0	0	5.18	0	0	274116
BIN0091	k__Bacteria (UID203)	5449	104	58	101	3	0	0	0	0	5.17	0	0	703903
SUB0055	k__Bacteria (UID203)	5449	104	58	99	3	2	0	0	0	5.17	1.72	50	215882
SUB0017	k__Bacteria (UID203)	5449	104	58	101	2	1	0	0	0	5.17	1.72	0	167173
SUB0016	k__Bacteria (UID203)	5449	104	58	100	4	0	0	0	0	5.17	0	0	173348
BIN0112	k__Bacteria (UID203)	5449	98	58	93	5	0	0	0	0	5	0	0	228476
BIN0133	k__Bacteria (UID203)	5449	103	58	95	8	0	0	0	0	4.81	0	0	210953
BIN0175	k__Bacteria (UID203)	5449	103	57	98	3	2	0	0	0	4.68	1.17	100	178711
BIN0184	k__Bacteria (UID203)	5449	104	58	91	13	0	0	0	0	4.55	0	0	200613
SUB0109	k__Bacteria (UID203)	5449	103	57	100	3	0	0	0	0	4.39	0	0	323670
SUB0086	k__Bacteria (UID203)	5449	103	57	100	3	0	0	0	0	4.39	0	0	153150
BIN0193	root (UID1)	5656	56	24	55	1	0	0	0	0	4.17	0	0	155786
BIN0191	root (UID1)	5656	56	24	55	1	0	0	0	0	4.17	0	0	214333
BIN0185	root (UID1)	5656	56	24	55	1	0	0	0	0	4.17	0	0	341060
BIN0183	root (UID1)	5656	56	24	55	1	0	0	0	0	4.17	0	0	167558
BIN0164	root (UID1)	5656	56	24	55	1	0	0	0	0	4.17	0	0	181682
BIN0154	root (UID1)	5656	56	24	55	1	0	0	0	0	4.17	0	0	206393
BIN0137	root (UID1)	5656	56	24	55	0	0	1	0	0	4.17	8.33	100	180384
BIN0119	root (UID1)	5656	56	24	55	1	0	0	0	0	4.17	0	0	329536
SUB0176	root (UID1)	5656	56	24	55	1	0	0	0	0	4.17	0	0	219761
SUB0148	root (UID1)	5656	56	24	55	0	1	0	0	0	4.17	4.17	100	190518
SUB0144	root (UID1)	5656	56	24	55	1	0	0	0	0	4.17	0	0	202313
SUB0140	root (UID1)	5656	56	24	55	1	0	0	0	0	4.17	0	0	154992
SUB0128	root (UID1)	5656	56	24	55	1	0	0	0	0	4.17	0	0	317598
SUB0116	root (UID1)	5656	56	24	55	1	0	0	0	0	4.17	0	0	164976
SUB0100	root (UID1)	5656	56	24	55	1	0	0	0	0	4.17	0	0	237694
SUB0093	root (UID1)	5656	56	24	55	1	0	0	0	0	4.17	0	0	150729
SUB0072	root (UID1)	5656	56	24	55	1	0	0	0	0	4.17	0	0	683842
SUB0018	root (UID1)	5656	56	24	55	1	0	0	0	0	4.17	0	0	151572
SUB0133	k__Bacteria (UID203)	5449	103	57	93	10	0	0	0	0	4.15	0	0	239435
BIN0158	k__Bacteria (UID203)	5449	104	58	99	5	0	0	0	0	3.79	0	0	181932
SUB0179	k__Bacteria (UID203)	5449	102	56	100	2	0	0	0	0	3.57	0	0	163247
SUB0169	k__Bacteria (UID203)	5449	102	56	100	2	0	0	0	0	3.57	0	0	322307
BIN0167	k__Bacteria (UID203)	5449	103	57	100	3	0	0	0	0	3.51	0	0	300205
SUB0145	k__Bacteria (UID203)	5449	103	57	101	2	0	0	0	0	3.51	0	0	159086
SUB0142	k__Bacteria (UID203)	5449	103	57	100	3	0	0	0	0	3.51	0	0	209699
SUB0088	k__Bacteria (UID203)	5449	103	57	100	3	0	0	0	0	3.51	0	0	165271
BIN0181	k__Bacteria (UID203)	5449	103	58	100	3	0	0	0	0	3.45	0	0	213203
BIN0151	k__Bacteria (UID203)	5449	103	58	101	2	0	0	0	0	3.45	0	0	313433
SUB0048	k__Bacteria (UID203)	5449	104	58	102	2	0	0	0	0	3.45	0	0	160762
SUB0027	k__Bacteria (UID203)	5449	104	58	102	2	0	0	0	0	3.45	0	0	240400
BIN0150	k__Bacteria (UID203)	5449	104	58	96	8	0	0	0	0	2.82	0	0	153315
SUB0130	o__Clostridiales (UID1226)	155	278	158	251	27	0	0	0	0	2.74	0	0	228670
BIN0116	k__Bacteria (UID203)	5449	104	58	102	2	0	0	0	0	2.59	0	0	212335
SUB0037	k__Bacteria (UID203)	5449	104	58	102	2	0	0	0	0	2.59	0	0	217809
BIN0156	g__Bacteroides (UID2691)	33	839	309	815	23	1	0	0	0	2.56	0.08	0	174630
SUB0158	root (UID1)	5656	56	24	54	2	0	0	0	0	2.08	0	0	185090
BIN0192	k__Bacteria (UID203)	5449	103	57	102	1	0	0	0	0	1.75	0	0	224834
SUB0127	k__Bacteria (UID203)	5449	103	57	101	2	0	0	0	0	1.75	0	0	322184
SUB0081	k__Bacteria (UID203)	5449	103	57	102	1	0	0	0	0	1.75	0	0	150395
BIN0182	k__Bacteria (UID203)	5449	104	58	103	1	0	0	0	0	1.72	0	0	181401
BIN0176	k__Bacteria (UID203)	5449	104	58	103	1	0	0	0	0	1.72	0	0	150729
SUB0057	k__Bacteria (UID203)	5449	104	58	103	1	0	0	0	0	1.72	0	0	161666
SUB0025	k__Bacteria (UID203)	5449	103	58	102	1	0	0	0	0	1.72	0	0	259527
BIN0169	k__Bacteria (UID203)	5449	103	57	102	1	0	0	0	0	0.88	0	0	169755
BIN0129	k__Bacteria (UID203)	5449	103	57	102	1	0	0	0	0	0.88	0	0	254198
BIN0190	root (UID1)	5656	56	24	56	0	0	0	0	0	0	0	0	190947
BIN0189	root (UID1)	5656	56	24	56	0	0	0	0	0	0	0	0	197866
BIN0187	root (UID1)	5656	56	24	56	0	0	0	0	0	0	0	0	204716
BIN0186	root (UID1)	5656	56	24	56	0	0	0	0	0	0	0	0	191824
BIN0180	root (UID1)	5656	56	24	56	0	0	0	0	0	0	0	0	181926
BIN0178	root (UID1)	5656	56	24	56	0	0	0	0	0	0	0	0	211771
BIN0174	root (UID1)	5656	56	24	56	0	0	0	0	0	0	0	0	194903
BIN0173	root (UID1)	5656	56	24	56	0	0	0	0	0	0	0	0	209759
BIN0172	root (UID1)	5656	56	24	56	0	0	0	0	0	0	0	0	223592
BIN0171	root (UID1)	5656	56	24	56	0	0	0	0	0	0	0	0	157322
BIN0170	root (UID1)	5656	56	24	56	0	0	0	0	0	0	0	0	280560
BIN0168	root (UID1)	5656	56	24	56	0	0	0	0	0	0	0	0	166745
BIN0166	root (UID1)	5656	56	24	56	0	0	0	0	0	0	0	0	155685
BIN0165	root (UID1)	5656	56	24	56	0	0	0	0	0	0	0	0	336134
BIN0162	root (UID1)	5656	56	24	56	0	0	0	0	0	0	0	0	327370
BIN0161	root (UID1)	5656	56	24	56	0	0	0	0	0	0	0	0	175222
BIN0159	root (UID1)	5656	56	24	56	0	0	0	0	0	0	0	0	152680
BIN0155	root (UID1)	5656	56	24	56	0	0	0	0	0	0	0	0	227389
BIN0149	root (UID1)	5656	56	24	56	0	0	0	0	0	0	0	0	153955
BIN0147	root (UID1)	5656	56	24	56	0	0	0	0	0	0	0	0	207571
BIN0146	root (UID1)	5656	56	24	56	0	0	0	0	0	0	0	0	157791
BIN0145	root (UID1)	5656	56	24	56	0	0	0	0	0	0	0	0	210193
BIN0141	root (UID1)	5656	56	24	56	0	0	0	0	0	0	0	0	167307
BIN0140	root (UID1)	5656	56	24	56	0	0	0	0	0	0	0	0	166080
BIN0139	root (UID1)	5656	56	24	56	0	0	0	0	0	0	0	0	204212
SUB0178	root (UID1)	5656	56	24	56	0	0	0	0	0	0	0	0	160958
SUB0177	root (UID1)	5656	56	24	56	0	0	0	0	0	0	0	0	208460
SUB0175	root (UID1)	5656	56	24	56	0	0	0	0	0	0	0	0	185422
SUB0174	root (UID1)	5656	56	24	56	0	0	0	0	0	0	0	0	212451
SUB0173	root (UID1)	5656	56	24	56	0	0	0	0	0	0	0	0	272136
SUB0172	root (UID1)	5656	56	24	56	0	0	0	0	0	0	0	0	194697
SUB0170	root (UID1)	5656	56	24	56	0	0	0	0	0	0	0	0	253379
SUB0167	root (UID1)	5656	56	24	56	0	0	0	0	0	0	0	0	174698
SUB0164	root (UID1)	5656	56	24	56	0	0	0	0	0	0	0	0	161345
SUB0162	root (UID1)	5656	56	24	56	0	0	0	0	0	0	0	0	194834
SUB0159	root (UID1)	5656	56	24	56	0	0	0	0	0	0	0	0	167378
SUB0157	root (UID1)	5656	56	24	56	0	0	0	0	0	0	0	0	186400
SUB0152	root (UID1)	5656	56	24	56	0	0	0	0	0	0	0	0	170206
SUB0150	root (UID1)	5656	56	24	56	0	0	0	0	0	0	0	0	158787
SUB0149	root (UID1)	5656	56	24	56	0	0	0	0	0	0	0	0	181047
SUB0141	root (UID1)	5656	56	24	56	0	0	0	0	0	0	0	0	180007
SUB0136	root (UID1)	5656	56	24	56	0	0	0	0	0	0	0	0	191114
SUB0135	root (UID1)	5656	56	24	56	0	0	0	0	0	0	0	0	157322
SUB0134	root (UID1)	5656	56	24	56	0	0	0	0	0	0	0	0	274393
SUB0132	root (UID1)	5656	56	24	56	0	0	0	0	0	0	0	0	170744
SUB0131	root (UID1)	5656	56	24	56	0	0	0	0	0	0	0	0	157598
SUB0124	k__Bacteria (UID203)	5449	103	57	103	0	0	0	0	0	0	0	0	401804
SUB0123	root (UID1)	5656	56	24	56	0	0	0	0	0	0	0	0	432568
SUB0122	root (UID1)	5656	56	24	56	0	0	0	0	0	0	0	0	150810
SUB0121	root (UID1)	5656	56	24	56	0	0	0	0	0	0	0	0	159987
SUB0118	root (UID1)	5656	56	24	56	0	0	0	0	0	0	0	0	179218
SUB0115	root (UID1)	5656	56	24	56	0	0	0	0	0	0	0	0	172959
SUB0104	root (UID1)	5656	56	24	56	0	0	0	0	0	0	0	0	205812
SUB0102	root (UID1)	5656	56	24	56	0	0	0	0	0	0	0	0	220377
SUB0101	root (UID1)	5656	56	24	56	0	0	0	0	0	0	0	0	155231
SUB0097	root (UID1)	5656	56	24	56	0	0	0	0	0	0	0	0	197055
SUB0089	root (UID1)	5656	56	24	56	0	0	0	0	0	0	0	0	234609
SUB0079	root (UID1)	5656	56	24	56	0	0	0	0	0	0	0	0	171291
SUB0077	root (UID1)	5656	56	24	56	0	0	0	0	0	0	0	0	193383
SUB0076	root (UID1)	5656	56	24	56	0	0	0	0	0	0	0	0	167409
SUB0074	root (UID1)	5656	56	24	56	0	0	0	0	0	0	0	0	277164
SUB0073	root (UID1)	5656	56	24	56	0	0	0	0	0	0	0	0	411779
SUB0060	root (UID1)	5656	56	24	56	0	0	0	0	0	0	0	0	172449
SUB0059	root (UID1)	5656	56	24	56	0	0	0	0	0	0	0	0	155319
SUB0058	root (UID1)	5656	56	24	56	0	0	0	0	0	0	0	0	158316
SUB0056	root (UID1)	5656	56	24	56	0	0	0	0	0	0	0	0	272541
SUB0049	root (UID1)	5656	56	24	56	0	0	0	0	0	0	0	0	178325
SUB0043	root (UID1)	5656	56	24	56	0	0	0	0	0	0	0	0	269075
SUB0042	root (UID1)	5656	56	24	56	0	0	0	0	0	0	0	0	204286
SUB0041	root (UID1)	5656	56	24	56	0	0	0	0	0	0	0	0	190581
SUB0040	root (UID1)	5656	56	24	56	0	0	0	0	0	0	0	0	209709
SUB0036	root (UID1)	5656	56	24	56	0	0	0	0	0	0	0	0	163469
SUB0035	root (UID1)	5656	56	24	56	0	0	0	0	0	0	0	0	162823
SUB0028	root (UID1)	5656	56	24	56	0	0	0	0	0	0	0	0	183963
SUB0026	root (UID1)	5656	56	24	56	0	0	0	0	0	0	0	0	184690
SUB0024	root (UID1)	5656	56	24	56	0	0	0	0	0	0	0	0	219766
SUB0011	root (UID1)	5656	56	24	56	0	0	0	0	0	0	0	0	360060
SUB0010	root (UID1)	5656	56	24	56	0	0	0	0	0	0	0	0	879476
