# Supplementary material for: HiCBin: binning metagenomic contigs and recovering metagenome-assembled genomes using Hi-C contact maps
Source: Genome Biol. 2022 Feb 28;23:63. doi: 10.1186/s13059-022-02626-w (PMC8883645; doi:10.1186/s13059-022-02626-w)
Supplement: Supplementary file 3 — Additional file 3 The human gut CheckM report for MetaBAT2. (CSV 20 KB). The CheckM results of draft genomic bins resolved from the human gut sample by MetaBAT2. [file 13059_2022_2626_MOESM3_ESM.csv]

Bin Id	Marker lineage	# genomes	# markers	# marker sets	0	1	2	3	4	5+	Completeness	Contamination	Strain heterogeneity
PM_bin.75	k__Bacteria (UID203)	5449	104	58	0	31	71	1	1	0	100	89.42	42.5
PM_bin.180	k__Bacteria (UID2569)	434	278	186	1	277	0	0	0	0	99.46	0	0
PM_bin.260	o__Clostridiales (UID1212)	172	263	149	1	262	0	0	0	0	99.33	0	0
PM_bin.5	p__Bacteroidetes (UID2605)	350	314	208	3	311	0	0	0	0	99.04	0	0
PM_bin.14	f__Lachnospiraceae (UID1286)	57	420	207	15	399	6	0	0	0	98.55	2.19	16.67
PM_bin.87	p__Actinobacteria (UID2112)	31	211	124	3	207	1	0	0	0	98.39	0.81	0
PM_bin.97	o__Bacteroidales (UID2621)	198	427	260	5	420	2	0	0	0	98.27	0.38	0
PM_bin.178	k__Bacteria (UID203)	5449	103	57	1	18	60	22	2	0	98.25	96.57	37.68
PM_bin.96	o__Bacteroidales (UID2617)	213	406	265	5	401	0	0	0	0	98.11	0	0
PM_bin.205	p__Actinobacteria (UID2112)	31	211	124	4	207	0	0	0	0	97.98	0	0
PM_bin.119	o__Clostridiales (UID1226)	155	278	158	5	270	2	1	0	0	96.84	2.22	40
PM_bin.47	o__Clostridiales (UID1212)	172	263	149	8	254	1	0	0	0	96.64	0.67	0
PM_bin.3	o__Clostridiales (UID1212)	172	263	149	6	256	1	0	0	0	96.64	0.67	100
PM_bin.257	o__Clostridiales (UID1212)	172	263	149	5	249	9	0	0	0	96.64	1.78	22.22
PM_bin.107	o__Clostridiales (UID1226)	155	274	157	11	259	4	0	0	0	96.6	1.27	0
PM_bin.191	o__Clostridiales (UID1226)	155	278	158	7	269	2	0	0	0	96.31	1.27	0
PM_bin.66	o__Clostridiales (UID1226)	155	278	158	17	259	2	0	0	0	96.23	0.95	0
PM_bin.113	k__Bacteria (UID2569)	434	278	186	8	270	0	0	0	0	95.7	0	0
PM_bin.200	o__Clostridiales (UID1212)	172	263	149	7	246	10	0	0	0	95.64	5.37	40
PM_bin.165	k__Bacteria (UID2372)	131	177	106	18	159	0	0	0	0	95.28	0	0
PM_bin.181	p__Bacteroidetes (UID2605)	350	314	208	40	272	2	0	0	0	95.24	0.51	50
PM_bin.80	p__Actinobacteria (UID2112)	31	211	124	9	200	2	0	0	0	95.16	0.81	0
PM_bin.144	o__Clostridiales (UID1212)	172	263	149	14	249	0	0	0	0	94.63	0	0
PM_bin.252	o__Clostridiales (UID1212)	172	263	149	10	252	1	0	0	0	94.61	0.34	100
PM_bin.203	p__Actinobacteria (UID2112)	31	211	124	11	200	0	0	0	0	93.55	0	0
PM_bin.50	f__Lachnospiraceae (UID1286)	57	420	207	47	367	6	0	0	0	93.16	1.76	0
PM_bin.11	f__Lachnospiraceae (UID1255)	90	354	174	29	316	9	0	0	0	91.98	2.97	33.33
PM_bin.103	o__Clostridiales (UID1226)	155	278	158	40	224	14	0	0	0	91.59	6.65	0
PM_bin.83	f__Lachnospiraceae (UID1286)	57	420	207	40	353	21	6	0	0	91.39	7.58	0
PM_bin.168	o__Clostridiales (UID1212)	172	263	149	20	243	0	0	0	0	91.28	0	0
PM_bin.138	p__Bacteroidetes (UID2605)	350	314	208	63	247	4	0	0	0	91.27	1.92	50
PM_bin.194	o__Clostridiales (UID1212)	172	261	147	47	184	28	2	0	0	90.99	10.32	82.35
PM_bin.218	p__Proteobacteria (UID3887)	1487	256	161	24	232	0	0	0	0	90.68	0	0
PM_bin.246	k__Bacteria (UID203)	5449	103	57	19	43	31	7	3	0	90.59	50.29	37.14
PM_bin.129	f__Lachnospiraceae (UID1286)	57	420	207	44	368	8	0	0	0	89.82	1.93	12.5
PM_bin.105	k__Bacteria (UID2372)	131	177	106	42	134	1	0	0	0	89.62	0.94	0
PM_bin.120	o__Clostridiales (UID1212)	172	257	149	27	229	1	0	0	0	88.31	0.67	0
PM_bin.227	o__Bacteroidales (UID2657)	160	491	269	72	346	73	0	0	0	88.29	18.34	21.92
PM_bin.247	f__Lachnospiraceae (UID1256)	33	333	171	65	255	10	3	0	0	87.44	3.7	5.26
PM_bin.53	c__Clostridia (UID1085)	35	420	196	73	341	6	0	0	0	86.96	2.13	0
PM_bin.274	o__Bacteroidales (UID2657)	160	492	269	81	395	16	0	0	0	86.95	4.09	50
PM_bin.91	f__Lachnospiraceae (UID1255)	90	354	174	56	293	5	0	0	0	86.9	1.25	100
PM_bin.15	k__Bacteria (UID203)	5449	103	58	42	4	13	8	16	20	86.21	240.86	10.19
PM_bin.173	o__Clostridiales (UID1212)	172	263	149	66	197	0	0	0	0	85.91	0	0
PM_bin.25	o__Clostridiales (UID1120)	304	250	143	29	218	3	0	0	0	85.66	1.63	0
PM_bin.222	f__Lachnospiraceae (UID1286)	57	420	207	89	330	1	0	0	0	85.57	0.16	0
PM_bin.145	o__Clostridiales (UID1212)	172	263	149	61	195	7	0	0	0	84.56	3.58	0
PM_bin.65	o__Clostridiales (UID1212)	172	263	149	80	183	0	0	0	0	83.26	0	0
PM_bin.233	o__Clostridiales (UID1226)	155	278	158	78	182	17	1	0	0	83.19	10.65	5
PM_bin.280	f__Lachnospiraceae (UID1286)	57	420	207	107	313	0	0	0	0	82.72	0	0
PM_bin.187	o__Clostridiales (UID1226)	155	278	158	42	228	8	0	0	0	82.28	3.16	0
PM_bin.46	k__Bacteria (UID203)	5449	103	57	49	54	0	0	0	0	80.86	0	0
PM_bin.281	o__Clostridiales (UID1212)	172	263	149	85	178	0	0	0	0	80.54	0	0
PM_bin.8	o__Clostridiales (UID1212)	172	263	149	36	225	2	0	0	0	80.2	1.34	0
PM_bin.102	o__Clostridiales (UID1226)	155	278	158	44	214	18	2	0	0	80.06	6.29	54.17
PM_bin.100	k__Bacteria (UID203)	5449	102	56	48	45	9	0	0	0	79.64	12.5	66.67
PM_bin.249	o__Clostridiales (UID1212)	172	263	149	47	215	0	1	0	0	76.44	1.34	0
PM_bin.110	o__Clostridiales (UID1120)	304	250	143	77	169	4	0	0	0	75.24	1.28	0
PM_bin.243	o__Clostridiales (UID1212)	172	263	149	78	185	0	0	0	0	74.98	0	0
PM_bin.72	o__Clostridiales (UID1226)	155	278	158	100	161	15	2	0	0	73.82	7.49	33.33
PM_bin.36	o__Clostridiales (UID1212)	172	263	149	65	198	0	0	0	0	73.49	0	0
PM_bin.93	o__Clostridiales (UID1212)	172	263	149	94	167	2	0	0	0	72.99	1.34	0
PM_bin.88	o__Clostridiales (UID1212)	172	263	149	79	182	2	0	0	0	71.16	1.34	50
PM_bin.251	k__Bacteria (UID203)	5449	103	57	56	40	6	1	0	0	71.05	13.16	33.33
PM_bin.197	o__Clostridiales (UID1212)	172	261	147	109	127	25	0	0	0	69.58	12.86	60
PM_bin.158	o__Clostridiales (UID1212)	172	263	149	80	177	6	0	0	0	69.4	2.68	0
PM_bin.245	k__Bacteria (UID203)	5449	103	57	58	22	21	1	1	0	66.49	42.11	80
PM_bin.132	k__Bacteria (UID203)	5449	102	56	58	34	10	0	0	0	66.43	14.29	100
PM_bin.34	o__Clostridiales (UID1212)	172	263	149	75	188	0	0	0	0	65.77	0	0
PM_bin.117	o__Clostridiales (UID1212)	172	263	149	92	165	6	0	0	0	64.43	1.94	16.67
PM_bin.147	k__Bacteria (UID203)	5449	103	57	52	6	44	0	1	0	64.04	57.02	86
PM_bin.149	k__Bacteria (UID203)	5449	104	58	61	31	12	0	0	0	63.79	17.24	8.33
PM_bin.150	k__Bacteria (UID203)	5449	103	57	54	45	4	0	0	0	63.78	7.02	50
PM_bin.123	o__Clostridiales (UID1212)	172	263	149	82	180	1	0	0	0	63.59	0.34	0
PM_bin.49	o__Clostridiales (UID1212)	172	263	149	112	151	0	0	0	0	63.09	0	0
PM_bin.164	o__Clostridiales (UID1212)	172	257	149	110	137	10	0	0	0	62.96	4.87	90
PM_bin.33	k__Bacteria (UID203)	5449	102	56	60	33	8	1	0	0	62.86	15.18	100
PM_bin.95	k__Bacteria (UID203)	5449	104	58	65	38	1	0	0	0	62.07	1.72	100
PM_bin.148	k__Bacteria (UID203)	5449	104	58	62	41	1	0	0	0	62.07	0.86	0
PM_bin.161	k__Bacteria (UID203)	5449	104	58	63	41	0	0	0	0	60.34	0	0
PM_bin.116	o__Clostridiales (UID1212)	172	261	147	113	148	0	0	0	0	59.86	0	0
PM_bin.266	k__Bacteria (UID203)	5449	103	57	64	38	1	0	0	0	59.65	1.75	0
PM_bin.139	o__Clostridiales (UID1212)	172	263	149	120	143	0	0	0	0	59.51	0	0
PM_bin.223	k__Bacteria (UID203)	5449	104	58	60	39	5	0	0	0	58.62	6.9	60
PM_bin.219	f__Bifidobacteriaceae (UID1462)	65	476	217	214	261	1	0	0	0	57.83	0.46	100
PM_bin.214	p__Bacteroidetes (UID2605)	350	314	208	143	171	0	0	0	0	57.21	0	0
PM_bin.59	k__Bacteria (UID203)	5449	102	56	68	30	4	0	0	0	56.25	7.14	75
PM_bin.175	k__Bacteria (UID203)	5449	104	58	68	36	0	0	0	0	55.17	0	0
PM_bin.10	o__Clostridiales (UID1212)	172	263	149	132	130	1	0	0	0	53.47	0.17	0
PM_bin.101	o__Clostridiales (UID1212)	172	263	149	129	131	3	0	0	0	53.41	1.01	0
PM_bin.267	f__Bifidobacteriaceae (UID1462)	65	476	217	256	216	4	0	0	0	52.94	1.61	75
PM_bin.186	k__Bacteria (UID203)	5449	98	58	63	35	0	0	0	0	51.72	0	0
PM_bin.55	k__Bacteria (UID203)	5449	104	58	65	39	0	0	0	0	49.66	0	0
PM_bin.199	p__Actinobacteria (UID2112)	31	211	124	99	112	0	0	0	0	48.52	0	0
PM_bin.204	o__Clostridiales (UID1226)	155	278	158	159	112	7	0	0	0	47.82	2.95	0
PM_bin.185	k__Bacteria (UID203)	5449	104	58	67	37	0	0	0	0	47.65	0	0
PM_bin.118	k__Bacteria (UID203)	5449	103	57	71	32	0	0	0	0	47.53	0	0
PM_bin.121	k__Bacteria (UID203)	5449	103	57	69	32	2	0	0	0	47.37	2.11	50
PM_bin.111	k__Bacteria (UID203)	5449	103	57	69	33	1	0	0	0	47.29	1.75	100
PM_bin.230	k__Bacteria (UID203)	5449	103	57	69	34	0	0	0	0	47.13	0	0
PM_bin.112	k__Bacteria (UID203)	5449	104	58	72	32	0	0	0	0	46.71	0	0
PM_bin.74	k__Bacteria (UID203)	5449	104	58	74	30	0	0	0	0	46.55	0	0
PM_bin.126	k__Bacteria (UID203)	5449	103	58	70	32	1	0	0	0	46.55	1.72	0
PM_bin.201	k__Bacteria (UID203)	5449	102	56	71	29	2	0	0	0	46.43	2.68	50
PM_bin.17	k__Bacteria (UID203)	5449	103	57	73	30	0	0	0	0	45.96	0	0
PM_bin.86	o__Clostridiales (UID1226)	155	278	158	144	130	4	0	0	0	45.73	1.37	50
PM_bin.136	o__Clostridiales (UID1212)	172	263	149	147	114	2	0	0	0	45.56	1.34	100
PM_bin.41	f__Lachnospiraceae (UID1256)	33	333	171	187	142	4	0	0	0	44.47	1.36	0
PM_bin.29	p__Actinobacteria (UID2112)	31	211	124	92	118	1	0	0	0	44.35	0.81	0
PM_bin.142	k__Bacteria (UID203)	5449	104	58	73	31	0	0	0	0	43.97	0	0
PM_bin.77	k__Bacteria (UID203)	5449	103	57	75	27	1	0	0	0	43.86	0.88	0
PM_bin.160	k__Bacteria (UID203)	5449	103	57	72	31	0	0	0	0	43.86	0	0
PM_bin.106	k__Bacteria (UID203)	5449	103	57	74	29	0	0	0	0	42.11	0	0
PM_bin.151	k__Bacteria (UID203)	5449	104	58	75	29	0	0	0	0	41.85	0	0
PM_bin.73	k__Bacteria (UID203)	5449	104	58	75	22	6	1	0	0	41.72	10.34	55.56
PM_bin.241	k__Bacteria (UID203)	5449	104	58	74	30	0	0	0	0	39.66	0	0
PM_bin.137	k__Bacteria (UID203)	5449	104	58	77	27	0	0	0	0	39.66	0	0
PM_bin.133	o__Clostridiales (UID1212)	172	263	149	169	94	0	0	0	0	39.58	0	0
PM_bin.268	p__Bacteroidetes (UID2605)	350	314	208	182	132	0	0	0	0	39.1	0	0
PM_bin.156	o__Clostridiales (UID1212)	172	261	147	172	88	1	0	0	0	38.81	0.68	100
PM_bin.68	k__Bacteria (UID203)	5449	104	58	80	24	0	0	0	0	38.09	0	0
PM_bin.128	p__Proteobacteria (UID3887)	1487	255	158	156	99	0	0	0	0	37.88	0	0
PM_bin.134	f__Lachnospiraceae (UID1255)	90	354	174	205	149	0	0	0	0	37.63	0	0
PM_bin.216	k__Bacteria (UID203)	5449	104	58	79	25	0	0	0	0	37.07	0	0
PM_bin.250	k__Bacteria (UID203)	5449	103	57	79	24	0	0	0	0	36.84	0	0
PM_bin.22	k__Bacteria (UID203)	5449	102	56	79	23	0	0	0	0	36.61	0	0
PM_bin.146	k__Bacteria (UID203)	5449	104	58	80	24	0	0	0	0	36.21	0	0
PM_bin.282	g__Streptococcus (UID684)	26	668	229	393	272	3	0	0	0	35.63	0.51	66.67
PM_bin.122	o__Clostridiales (UID1212)	172	263	149	153	110	0	0	0	0	35.57	0	0
PM_bin.30	p__Firmicutes (UID1022)	100	295	158	170	125	0	0	0	0	35.44	0	0
PM_bin.141	k__Bacteria (UID203)	5449	103	57	81	22	0	0	0	0	35.09	0	0
PM_bin.26	k__Bacteria (UID203)	5449	104	58	81	23	0	0	0	0	34.48	0	0
PM_bin.2	k__Bacteria (UID203)	5449	103	58	79	24	0	0	0	0	34.48	0	0
PM_bin.189	k__Bacteria (UID203)	5449	104	58	81	23	0	0	0	0	34.48	0	0
PM_bin.152	k__Bacteria (UID203)	5449	104	58	79	24	1	0	0	0	33.62	1.72	0
PM_bin.24	k__Bacteria (UID203)	5449	103	57	81	22	0	0	0	0	33.33	0	0
PM_bin.177	k__Bacteria (UID203)	5449	103	57	82	21	0	0	0	0	33.33	0	0
PM_bin.16	k__Bacteria (UID203)	5449	104	58	80	24	0	0	0	0	33.1	0	0
PM_bin.7	k__Bacteria (UID203)	5449	104	58	80	24	0	0	0	0	32.76	0	0
PM_bin.61	o__Clostridiales (UID1212)	172	263	149	188	75	0	0	0	0	32.21	0	0
PM_bin.242	k__Bacteria (UID203)	5449	103	57	82	21	0	0	0	0	31.58	0	0
PM_bin.278	k__Bacteria (UID203)	5449	104	58	81	23	0	0	0	0	31.03	0	0
PM_bin.38	k__Bacteria (UID203)	5449	102	56	80	14	8	0	0	0	29.33	10.71	62.5
PM_bin.81	k__Bacteria (UID203)	5449	104	58	84	20	0	0	0	0	29.31	0	0
PM_bin.224	k__Bacteria (UID203)	5449	104	58	87	16	1	0	0	0	28.45	1.72	0
PM_bin.163	k__Bacteria (UID203)	5449	104	58	80	21	3	0	0	0	27.85	4.31	0
PM_bin.71	k__Bacteria (UID203)	5449	104	58	82	22	0	0	0	0	27.59	0	0
PM_bin.44	k__Bacteria (UID203)	5449	104	58	85	19	0	0	0	0	27.59	0	0
PM_bin.221	k__Bacteria (UID203)	5449	98	58	76	22	0	0	0	0	27.59	0	0
PM_bin.206	k__Bacteria (UID203)	5449	104	58	87	17	0	0	0	0	27.59	0	0
PM_bin.234	o__Clostridiales (UID1212)	172	263	149	193	70	0	0	0	0	26.87	0	0
PM_bin.84	o__Clostridiales (UID1212)	172	263	149	195	68	0	0	0	0	26.85	0	0
PM_bin.51	o__Clostridiales (UID1212)	172	263	149	170	93	0	0	0	0	26.06	0	0
PM_bin.169	k__Bacteria (UID203)	5449	104	58	87	17	0	0	0	0	25.86	0	0
PM_bin.57	o__Clostridiales (UID1212)	172	263	149	164	99	0	0	0	0	24.33	0	0
PM_bin.32	k__Bacteria (UID203)	5449	103	57	88	15	0	0	0	0	23.98	0	0
PM_bin.12	o__Clostridiales (UID1212)	172	263	149	202	61	0	0	0	0	23.83	0	0
PM_bin.217	o__Clostridiales (UID1212)	172	263	149	169	94	0	0	0	0	23.76	0	0
PM_bin.220	k__Bacteria (UID203)	5449	103	57	88	15	0	0	0	0	21.93	0	0
PM_bin.124	k__Bacteria (UID203)	5449	103	57	87	16	0	0	0	0	21.05	0	0
PM_bin.184	k__Bacteria (UID203)	5449	104	58	90	14	0	0	0	0	20.85	0	0
PM_bin.210	k__Bacteria (UID203)	5449	104	58	86	17	1	0	0	0	20.69	1.72	0
PM_bin.179	k__Bacteria (UID203)	5449	102	56	89	13	0	0	0	0	20.54	0	0
PM_bin.67	k__Bacteria (UID203)	5449	104	58	89	15	0	0	0	0	20.3	0	0
PM_bin.69	k__Bacteria (UID203)	5449	103	57	91	12	0	0	0	0	20.18	0	0
PM_bin.256	k__Bacteria (UID203)	5449	103	57	90	13	0	0	0	0	19.3	0	0
PM_bin.40	k__Bacteria (UID203)	5449	102	56	88	14	0	0	0	0	18.75	0	0
PM_bin.176	k__Bacteria (UID203)	5449	103	57	86	17	0	0	0	0	18.34	0	0
PM_bin.79	o__Clostridiales (UID1212)	172	261	148	179	82	0	0	0	0	18.24	0	0
PM_bin.90	k__Bacteria (UID203)	5449	102	56	85	17	0	0	0	0	17.86	0	0
PM_bin.76	k__Bacteria (UID203)	5449	102	56	90	10	2	0	0	0	17.86	1.79	0
PM_bin.279	k__Bacteria (UID203)	5449	102	56	91	11	0	0	0	0	17.86	0	0
PM_bin.104	k__Bacteria (UID203)	5449	103	57	90	13	0	0	0	0	17.54	0	0
PM_bin.172	k__Bacteria (UID203)	5449	104	58	93	11	0	0	0	0	17.24	0	0
PM_bin.226	k__Bacteria (UID203)	5449	104	58	92	12	0	0	0	0	16.38	0	0
PM_bin.162	k__Bacteria (UID203)	5449	104	58	93	11	0	0	0	0	16.38	0	0
PM_bin.236	k__Bacteria (UID203)	5449	103	57	92	11	0	0	0	0	15.79	0	0
PM_bin.98	k__Bacteria (UID203)	5449	103	58	92	11	0	0	0	0	15.52	0	0
PM_bin.23	k__Bacteria (UID203)	5449	104	58	94	10	0	0	0	0	15.52	0	0
PM_bin.207	k__Bacteria (UID203)	5449	104	58	93	11	0	0	0	0	15.52	0	0
PM_bin.154	k__Bacteria (UID203)	5449	104	58	95	9	0	0	0	0	15.52	0	0
PM_bin.228	k__Bacteria (UID203)	5449	102	56	93	9	0	0	0	0	15.18	0	0
PM_bin.37	k__Bacteria (UID203)	5449	103	57	92	11	0	0	0	0	14.55	0	0
PM_bin.130	o__Bacteroidales (UID2657)	160	492	269	394	98	0	0	0	0	14.17	0	0
PM_bin.70	k__Bacteria (UID203)	5449	103	57	83	20	0	0	0	0	14.04	0	0
PM_bin.45	k__Bacteria (UID203)	5449	103	57	93	10	0	0	0	0	14.04	0	0
PM_bin.273	k__Bacteria (UID203)	5449	103	57	89	14	0	0	0	0	13.96	0	0
PM_bin.6	k__Bacteria (UID203)	5449	104	58	95	9	0	0	0	0	13.79	0	0
PM_bin.43	k__Bacteria (UID203)	5449	104	58	95	9	0	0	0	0	13.79	0	0
PM_bin.28	k__Bacteria (UID203)	5449	104	58	93	11	0	0	0	0	13.79	0	0
PM_bin.153	root (UID1)	5656	56	24	53	3	0	0	0	0	12.5	0	0
PM_bin.21	k__Bacteria (UID203)	5449	103	57	95	8	0	0	0	0	12.28	0	0
PM_bin.94	k__Bacteria (UID203)	5449	102	56	91	11	0	0	0	0	11.61	0	0
PM_bin.270	o__Clostridiales (UID1212)	172	257	149	200	56	1	0	0	0	10.96	0.67	0
PM_bin.229	k__Bacteria (UID203)	5449	103	57	95	8	0	0	0	0	10.53	0	0
PM_bin.99	k__Bacteria (UID203)	5449	104	58	97	7	0	0	0	0	10.34	0	0
PM_bin.272	k__Bacteria (UID203)	5449	104	58	98	6	0	0	0	0	10.34	0	0
PM_bin.18	k__Bacteria (UID203)	5449	102	56	95	7	0	0	0	0	9.29	0	0
PM_bin.275	o__Clostridiales (UID1212)	172	263	149	235	28	0	0	0	0	9.27	0	0
PM_bin.209	k__Bacteria (UID203)	5449	104	58	99	5	0	0	0	0	8.62	0	0
PM_bin.188	k__Bacteria (UID203)	5449	104	58	99	5	0	0	0	0	8.62	0	0
PM_bin.202	root (UID1)	5656	56	24	54	2	0	0	0	0	8.33	0	0
PM_bin.125	root (UID1)	5656	56	24	54	2	0	0	0	0	8.33	0	0
PM_bin.240	k__Bacteria (UID203)	5449	103	57	95	8	0	0	0	0	8.25	0	0
PM_bin.31	k__Bacteria (UID203)	5449	103	57	90	13	0	0	0	0	7.97	0	0
PM_bin.48	k__Bacteria (UID203)	5449	104	58	99	5	0	0	0	0	6.9	0	0
PM_bin.244	k__Bacteria (UID203)	5449	104	58	98	6	0	0	0	0	6.9	0	0
PM_bin.167	k__Bacteria (UID203)	5449	104	58	100	4	0	0	0	0	6.9	0	0
PM_bin.115	k__Bacteria (UID203)	5449	104	58	98	6	0	0	0	0	6.9	0	0
PM_bin.195	o__Clostridiales (UID1212)	172	263	149	234	29	0	0	0	0	6.73	0	0
PM_bin.276	f__Lachnospiraceae (UID1286)	57	420	207	361	56	3	0	0	0	6.59	0.56	0
PM_bin.155	k__Bacteria (UID203)	5449	103	57	97	6	0	0	0	0	6.14	0	0
PM_bin.271	k__Bacteria (UID203)	5449	103	57	89	14	0	0	0	0	5.26	0	0
PM_bin.56	k__Bacteria (UID203)	5449	104	58	91	13	0	0	0	0	5.17	0	0
PM_bin.64	root (UID1)	5656	56	24	55	1	0	0	0	0	4.17	0	0
PM_bin.54	root (UID1)	5656	56	24	55	1	0	0	0	0	4.17	0	0
PM_bin.42	root (UID1)	5656	56	24	55	1	0	0	0	0	4.17	0	0
PM_bin.39	root (UID1)	5656	56	24	55	1	0	0	0	0	4.17	0	0
PM_bin.27	root (UID1)	5656	56	24	55	1	0	0	0	0	4.17	0	0
PM_bin.269	root (UID1)	5656	56	24	55	1	0	0	0	0	4.17	0	0
PM_bin.265	root (UID1)	5656	56	24	55	1	0	0	0	0	4.17	0	0
PM_bin.263	root (UID1)	5656	56	24	55	1	0	0	0	0	4.17	0	0
PM_bin.237	root (UID1)	5656	56	24	55	1	0	0	0	0	4.17	0	0
PM_bin.232	root (UID1)	5656	56	24	55	1	0	0	0	0	4.17	0	0
PM_bin.231	root (UID1)	5656	56	24	55	1	0	0	0	0	4.17	0	0
PM_bin.20	root (UID1)	5656	56	24	55	1	0	0	0	0	4.17	0	0
PM_bin.190	root (UID1)	5656	56	24	55	1	0	0	0	0	4.17	0	0
PM_bin.182	root (UID1)	5656	56	24	55	1	0	0	0	0	4.17	0	0
PM_bin.171	root (UID1)	5656	56	24	55	1	0	0	0	0	4.17	0	0
PM_bin.135	root (UID1)	5656	56	24	55	1	0	0	0	0	4.17	0	0
PM_bin.131	k__Bacteria (UID203)	5449	104	58	98	6	0	0	0	0	4.08	0	0
PM_bin.170	k__Bacteria (UID203)	5449	103	57	99	4	0	0	0	0	3.51	0	0
PM_bin.264	k__Bacteria (UID203)	5449	104	58	101	3	0	0	0	0	3.45	0	0
PM_bin.259	k__Bacteria (UID203)	5449	104	58	101	3	0	0	0	0	3.45	0	0
PM_bin.235	k__Bacteria (UID203)	5449	104	58	100	4	0	0	0	0	3.45	0	0
PM_bin.109	p__Bacteroidetes (UID2605)	350	314	208	294	20	0	0	0	0	2.35	0	0
PM_bin.78	k__Bacteria (UID203)	5449	104	58	102	2	0	0	0	0	1.88	0	0
PM_bin.92	k__Bacteria (UID203)	5449	103	57	101	2	0	0	0	0	1.75	0	0
PM_bin.60	k__Bacteria (UID203)	5449	103	57	101	2	0	0	0	0	1.75	0	0
PM_bin.9	root (UID1)	5656	56	24	56	0	0	0	0	0	0	0	0
PM_bin.89	root (UID1)	5656	56	24	56	0	0	0	0	0	0	0	0
PM_bin.85	root (UID1)	5656	56	24	56	0	0	0	0	0	0	0	0
PM_bin.82	root (UID1)	5656	56	24	56	0	0	0	0	0	0	0	0
PM_bin.63	root (UID1)	5656	56	24	56	0	0	0	0	0	0	0	0
PM_bin.62	root (UID1)	5656	56	24	56	0	0	0	0	0	0	0	0
PM_bin.58	root (UID1)	5656	56	24	56	0	0	0	0	0	0	0	0
PM_bin.52	root (UID1)	5656	56	24	56	0	0	0	0	0	0	0	0
PM_bin.4	root (UID1)	5656	56	24	56	0	0	0	0	0	0	0	0
PM_bin.35	root (UID1)	5656	56	24	56	0	0	0	0	0	0	0	0
PM_bin.277	root (UID1)	5656	56	24	56	0	0	0	0	0	0	0	0
PM_bin.262	root (UID1)	5656	56	24	56	0	0	0	0	0	0	0	0
PM_bin.261	root (UID1)	5656	56	24	56	0	0	0	0	0	0	0	0
PM_bin.258	root (UID1)	5656	56	24	56	0	0	0	0	0	0	0	0
PM_bin.255	root (UID1)	5656	56	24	56	0	0	0	0	0	0	0	0
PM_bin.254	root (UID1)	5656	56	24	56	0	0	0	0	0	0	0	0
PM_bin.253	root (UID1)	5656	56	24	56	0	0	0	0	0	0	0	0
PM_bin.248	root (UID1)	5656	56	24	56	0	0	0	0	0	0	0	0
PM_bin.239	root (UID1)	5656	56	24	56	0	0	0	0	0	0	0	0
PM_bin.238	root (UID1)	5656	56	24	56	0	0	0	0	0	0	0	0
PM_bin.225	root (UID1)	5656	56	24	56	0	0	0	0	0	0	0	0
PM_bin.215	root (UID1)	5656	56	24	56	0	0	0	0	0	0	0	0
PM_bin.213	root (UID1)	5656	56	24	56	0	0	0	0	0	0	0	0
PM_bin.212	root (UID1)	5656	56	24	56	0	0	0	0	0	0	0	0
PM_bin.211	root (UID1)	5656	56	24	56	0	0	0	0	0	0	0	0
PM_bin.208	root (UID1)	5656	56	24	56	0	0	0	0	0	0	0	0
PM_bin.198	root (UID1)	5656	56	24	56	0	0	0	0	0	0	0	0
PM_bin.196	root (UID1)	5656	56	24	56	0	0	0	0	0	0	0	0
PM_bin.193	root (UID1)	5656	56	24	56	0	0	0	0	0	0	0	0
PM_bin.192	root (UID1)	5656	56	24	56	0	0	0	0	0	0	0	0
PM_bin.19	root (UID1)	5656	56	24	56	0	0	0	0	0	0	0	0
PM_bin.183	root (UID1)	5656	56	24	56	0	0	0	0	0	0	0	0
PM_bin.174	root (UID1)	5656	56	24	56	0	0	0	0	0	0	0	0
PM_bin.166	root (UID1)	5656	56	24	56	0	0	0	0	0	0	0	0
PM_bin.159	root (UID1)	5656	56	24	56	0	0	0	0	0	0	0	0
PM_bin.157	root (UID1)	5656	56	24	56	0	0	0	0	0	0	0	0
PM_bin.143	root (UID1)	5656	56	24	56	0	0	0	0	0	0	0	0
PM_bin.140	root (UID1)	5656	56	24	56	0	0	0	0	0	0	0	0
PM_bin.13	root (UID1)	5656	56	24	56	0	0	0	0	0	0	0	0
PM_bin.127	root (UID1)	5656	56	24	56	0	0	0	0	0	0	0	0
PM_bin.114	root (UID1)	5656	56	24	56	0	0	0	0	0	0	0	0
PM_bin.108	root (UID1)	5656	56	24	56	0	0	0	0	0	0	0	0
PM_bin.1	root (UID1)	5656	56	24	56	0	0	0	0	0	0	0	0
