# Supplementary material for: HiCBin: binning metagenomic contigs and recovering metagenome-assembled genomes using Hi-C contact maps
Source: Genome Biol. 2022 Feb 28;23:63. doi: 10.1186/s13059-022-02626-w (PMC8883645; doi:10.1186/s13059-022-02626-w)
Supplement: Supplementary file 4 — Additional file 4 The human gut CheckM report for MetaTOR. (CSV 8 KB). The CheckM evaluation of draft genomic bins retrieved from the human gut sample by MetaTOR. [file 13059_2022_2626_MOESM4_ESM.csv]

Bin Id	Marker lineage	# genomes	# markers	# marker sets	0	1	2	3	4	5+	Completeness	Contamination	Strain heterogeneity
core_4_2_merged	f__Bifidobacteriaceae (UID1462)	65	476	217	23	450	3	0	0	0	96.78	0.69	66.67
core_4_3_merged	f__Bifidobacteriaceae (UID1458)	77	464	220	41	410	13	0	0	0	94.32	2.95	61.54
core_63_merged	p__Firmicutes (UID1022)	100	295	158	9	264	19	3	0	0	94.3	9.19	0
core_53_merged	f__Lachnospiraceae (UID1286)	57	420	207	22	381	17	0	0	0	93	4.75	0
core_44_merged	o__Clostridiales (UID1212)	172	263	149	18	234	11	0	0	0	92.61	4.18	0
core_54_merged	o__Clostridiales (UID1212)	172	263	149	19	236	8	0	0	0	92.31	3.71	0
core_65_merged	p__Actinobacteria (UID2112)	31	211	124	19	189	3	0	0	0	91.91	2.42	0
core_4_1_merged	f__Bifidobacteriaceae (UID1462)	65	476	217	71	387	14	4	0	0	89.11	5.04	61.54
core_48_merged	k__Bacteria (UID2372)	131	177	106	21	150	6	0	0	0	88.16	2.61	0
core_50_merged	o__Clostridiales (UID1212)	172	263	149	38	215	10	0	0	0	86.77	5.59	0
core_51_merged	o__Clostridiales (UID1212)	172	263	149	40	210	13	0	0	0	84.64	4.91	0
core_60_merged	o__Clostridiales (UID1212)	172	263	149	29	212	22	0	0	0	83.67	8.34	0
core_2_2_merged	k__Bacteria (UID203)	5449	104	58	32	34	28	8	2	0	83.09	49.06	53.12
core_47_merged	o__Clostridiales (UID1226)	155	278	158	57	200	18	3	0	0	81.72	9.51	0
core_45_merged	c__Clostridia (UID1085)	35	420	196	79	317	22	2	0	0	81.08	7.36	0
core_15_1_merged	o__Clostridiales (UID1212)	172	263	149	72	184	6	1	0	0	81.02	2.82	0
core_8_1_merged	p__Actinobacteria (UID2112)	31	211	124	45	145	18	3	0	0	80.37	6.42	7.41
core_9_1_merged	o__Clostridiales (UID1212)	172	263	149	58	201	4	0	0	0	78.91	2.35	0
core_68_merged	o__Clostridiales (UID1212)	172	263	149	44	213	6	0	0	0	78.13	2.48	0
core_1_1_merged	o__Bacteroidales (UID2657)	160	492	269	120	355	14	3	0	0	76.93	3.12	17.39
core_55_merged	o__Clostridiales (UID1226)	155	278	158	99	164	15	0	0	0	69.21	7.25	26.67
core_3_3_merged	k__Bacteria (UID203)	5449	102	56	59	34	9	0	0	0	66.96	15.18	66.67
core_12_1_merged	p__Proteobacteria (UID3887)	1487	255	158	89	162	4	0	0	0	66.26	2	0
core_57_merged	o__Clostridiales (UID1226)	155	278	158	100	136	34	5	3	0	66.15	19.91	1.49
core_59_merged	o__Clostridiales (UID1212)	172	263	149	81	147	35	0	0	0	65.84	12.62	0
core_2_1_merged	k__Bacteria (UID203)	5449	104	58	58	34	11	1	0	0	64.26	18.97	35.71
core_49_merged	o__Clostridiales (UID1212)	172	263	149	80	156	23	2	2	0	64.19	16.03	2.44
core_67_merged	f__Lachnospiraceae (UID1256)	33	333	171	125	199	9	0	0	0	63.68	1.87	22.22
core_56_merged	o__Clostridiales (UID1212)	172	263	149	102	135	21	5	0	0	63	14.68	0
core_8_3_merged	p__Actinobacteria (UID2112)	31	211	124	80	125	6	0	0	0	59.93	1.52	0
core_7_1_merged	k__Bacteria (UID203)	5449	102	56	64	35	3	0	0	0	59.82	4.46	100
core_8_2_merged	p__Actinobacteria (UID2112)	31	211	124	92	119	0	0	0	0	58.16	0	0
core_62_merged	o__Clostridiales (UID1226)	155	278	158	136	112	27	3	0	0	58.06	12.87	0
core_9_2_merged	o__Clostridiales (UID1212)	172	257	149	99	156	2	0	0	0	55.82	0.24	0
core_3_4_merged	k__Bacteria (UID203)	5449	102	56	68	27	5	2	0	0	55.36	12.5	36.36
core_58_merged	o__Clostridiales (UID1226)	155	278	158	131	114	32	1	0	0	54.99	13.1	0
core_3_2_merged	k__Bacteria (UID203)	5449	102	56	68	30	4	0	0	0	53.04	5.36	50
core_69_merged	o__Clostridiales (UID1212)	172	263	149	131	129	3	0	0	0	50.05	1.51	0
core_2_5_merged	k__Bacteria (UID203)	5449	104	58	70	29	5	0	0	0	50	7.76	60
core_8_4_merged	p__Actinobacteria (UID2112)	31	211	124	101	110	0	0	0	0	49.83	0	0
core_70_merged	o__Clostridiales (UID1212)	172	263	149	151	108	4	0	0	0	47.75	2.01	0
core_6_1_merged	k__Bacteria (UID203)	5449	104	58	73	25	5	0	1	0	46.55	12.07	18.18
core_6_2_merged	k__Bacteria (UID203)	5449	103	57	75	26	1	1	0	0	44.74	5.26	75
core_71_merged	o__Clostridiales (UID1120)	304	247	141	141	92	14	0	0	0	44.45	7.82	0
core_66_merged	o__Clostridiales (UID1212)	172	263	149	146	101	15	1	0	0	44.25	7.57	0
core_64_merged	o__Clostridiales (UID1212)	172	263	149	134	108	20	1	0	0	43.34	8.19	0
core_4_4_merged	f__Actinomycetaceae (UID1531)	42	420	211	260	153	7	0	0	0	35.52	0.96	28.57
core_2_4_merged	k__Bacteria (UID203)	5449	104	58	75	22	7	0	0	0	35.34	7.59	0
core_2_3_merged	k__Bacteria (UID203)	5449	104	58	80	20	3	1	0	0	35.34	8.62	0
core_3_1_merged	k__Bacteria (UID203)	5449	102	56	84	11	5	2	0	0	32.14	16.07	90.91
core_2_6_merged	k__Bacteria (UID203)	5449	104	58	85	17	2	0	0	0	31.03	3.45	0
core_72_merged	o__Clostridiales (UID1212)	172	263	149	173	73	16	1	0	0	29.24	5.64	26.32
core_3_5_merged	k__Bacteria (UID203)	5449	104	58	87	6	8	3	0	0	26.72	22.41	88.24
core_73_merged	k__Bacteria (UID203)	5449	103	57	76	22	3	1	1	0	26.16	8.05	0
core_9_3_merged	k__Bacteria (UID203)	5449	104	58	79	20	4	0	1	0	24.33	10.5	0
core_5_1_merged	k__Bacteria (UID203)	5449	104	58	89	15	0	0	0	0	20.69	0	0
core_74_merged	k__Bacteria (UID203)	5449	103	57	86	17	0	0	0	0	20.1	0	0
core_75_merged	k__Bacteria (UID203)	5449	103	57	84	19	0	0	0	0	19.8	0	0
core_1_4_merged	k__Bacteria (UID203)	5449	104	58	91	13	0	0	0	0	16.69	0	0
core_34_1_merged	o__Clostridiales (UID1212)	172	263	149	224	38	1	0	0	0	12.94	0.34	0
core_95_merged	k__Bacteria (UID203)	5449	104	58	93	11	0	0	0	0	11.39	0	0
core_1_2_merged	k__Bacteria (UID203)	5449	104	58	91	10	3	0	0	0	9.81	2.3	33.33
core_77_merged	k__Bacteria (UID203)	5449	103	57	92	11	0	0	0	0	9.73	0	0
core_92_merged	k__Bacteria (UID203)	5449	103	57	92	11	0	0	0	0	9.12	0	0
core_1_3_merged	k__Bacteria (UID203)	5449	103	57	98	5	0	0	0	0	8.77	0	0
core_76_merged	root (UID1)	5656	56	24	54	2	0	0	0	0	8.33	0	0
core_86_merged	k__Bacteria (UID203)	5449	103	57	99	4	0	0	0	0	7.02	0	0
core_81_merged	k__Bacteria (UID203)	5449	103	57	98	4	1	0	0	0	5.26	0.88	0
core_100_merged	k__Bacteria (UID203)	5449	103	57	95	8	0	0	0	0	5.02	0	0
core_79_merged	k__Bacteria (UID203)	5449	104	58	97	7	0	0	0	0	4.94	0	0
core_78_merged	k__Bacteria (UID203)	5449	104	58	99	5	0	0	0	0	4.62	0	0
core_84_merged	root (UID1)	5656	56	24	55	1	0	0	0	0	4.17	0	0
core_82_merged	k__Bacteria (UID203)	5449	104	58	99	4	1	0	0	0	3.92	1.72	0
core_94_merged	k__Bacteria (UID203)	5449	103	57	100	3	0	0	0	0	3.51	0	0
core_85_merged	k__Bacteria (UID203)	5449	103	57	100	2	1	0	0	0	3.51	0.88	0
core_99_merged	k__Bacteria (UID203)	5449	103	57	101	2	0	0	0	0	2.63	0	0
core_90_merged	k__Bacteria (UID203)	5449	103	57	97	6	0	0	0	0	2.39	0	0
core_87_merged	k__Bacteria (UID203)	5449	104	58	100	4	0	0	0	0	2.19	0	0
core_96_merged	k__Bacteria (UID203)	5449	104	58	102	2	0	0	0	0	2.07	0	0
core_80_merged	k__Bacteria (UID203)	5449	104	58	103	1	0	0	0	0	0.86	0	0
core_93_merged	k__Bacteria (UID203)	5449	103	57	98	5	0	0	0	0	0.8	0	0
core_98_merged	root (UID1)	5656	56	24	56	0	0	0	0	0	0	0	0
core_97_merged	root (UID1)	5656	56	24	56	0	0	0	0	0	0	0	0
core_91_merged	root (UID1)	5656	56	24	56	0	0	0	0	0	0	0	0
core_89_merged	root (UID1)	5656	56	24	56	0	0	0	0	0	0	0	0
core_88_merged	root (UID1)	5656	56	24	56	0	0	0	0	0	0	0	0
core_83_merged	root (UID1)	5656	56	24	56	0	0	0	0	0	0	0	0
