# Supplementary material for: HiCBin: binning metagenomic contigs and recovering metagenome-assembled genomes using Hi-C contact maps
Source: Genome Biol. 2022 Feb 28;23:63. doi: 10.1186/s13059-022-02626-w (PMC8883645; doi:10.1186/s13059-022-02626-w)
Supplement: Supplementary file 5 — Additional file 5 The wastewater CheckM report for HiCBin. (CSV 93 KB). The CheckM validation of draft genomic bins recovered from the wastewater sample by HiCBin. [file 13059_2022_2626_MOESM5_ESM.csv]

Bin Id	Marker lineage	# genomes	# markers	# marker sets	0	1	2	3	4	5+	Completeness	Contamination	Strain heterogeneity	Bin size (bp)
BIN0333	k__Bacteria (UID2570)	433	273	183	0	261	12	0	0	0	100	4.13	33.33	3058122
BIN0299	k__Bacteria (UID209)	5443	105	59	0	104	1	0	0	0	100	1.69	100	2379526
BIN0224	k__Bacteria (UID2569)	434	278	186	0	265	12	1	0	0	100	5.73	86.67	3862141
SUB0173	c__Deltaproteobacteria (UID3217)	62	280	168	0	279	1	0	0	0	100	0.6	0	2921023
SUB0080	k__Bacteria (UID203)	5449	102	56	0	80	22	0	0	0	100	5.19	90.91	3661702
SUB0000	p__Firmicutes (UID1022)	100	295	158	0	290	5	0	0	0	100	1.58	0	2186093
SUB0119	k__Bacteria (UID2329)	174	149	89	1	145	2	1	0	0	99.72	3.37	40	4754167
BIN0272	o__Actinomycetales (UID1815)	120	572	265	4	540	27	1	0	0	99.57	5.62	53.33	4846223
SUB0050	f__Lachnospiraceae (UID1256)	33	333	171	3	324	6	0	0	0	99.25	1.85	66.67	2776420
BIN0190	o__Bacteroidales (UID2621)	198	427	260	2	408	16	1	0	0	99.23	4.53	26.32	5477775
SUB0003	f__Lachnospiraceae (UID1256)	33	333	171	2	331	0	0	0	0	98.83	0	0	2700319
BIN0306	p__Firmicutes (UID1022)	100	295	158	4	287	4	0	0	0	98.8	2.06	50	2096182
SUB0077	f__Bifidobacteriaceae (UID1458)	77	464	220	8	446	10	0	0	0	98.77	1.7	50	2172043
SUB0060	o__Lactobacillales (UID544)	293	475	267	5	406	53	7	2	2	98.75	18.56	76.6	4144719
SUB0051	f__Lachnospiraceae (UID1256)	33	333	171	4	326	3	0	0	0	98.68	1.2	66.67	2424940
BIN0293	c__Gammaproteobacteria (UID4201)	1164	275	174	4	266	4	1	0	0	98.66	2.87	85.71	2958667
BIN0155	f__Lachnospiraceae (UID1255)	90	354	174	5	324	25	0	0	0	98.56	7.98	48	4343846
SUB0078	f__Bifidobacteriaceae (UID1462)	65	476	217	5	458	13	0	0	0	98.5	2.92	46.15	2167539
BIN0256	c__Betaproteobacteria (UID3888)	323	387	234	6	361	16	4	0	0	98.48	4.9	67.86	2879940
SUB0163	c__Gammaproteobacteria (UID4442)	899	312	185	20	280	10	2	0	0	98.36	5.27	81.25	3591276
BIN0208	o__Clostridiales (UID1212)	172	260	146	5	249	6	0	0	0	98.34	3.31	66.67	3135179
SUB0068	o__Actinomycetales (UID1697)	387	330	193	7	310	13	0	0	0	98.17	3.11	76.92	3650720
SUB0284	o__Clostridiales (UID1212)	172	263	149	4	256	3	0	0	0	97.99	0.75	66.67	2572860
BIN0234	g__Bacteroides (UID2691)	33	839	309	41	778	19	1	0	0	97.96	2.92	40.91	5105082
BIN0202	o__Bacteroidales (UID2657)	160	492	269	12	451	29	0	0	0	97.79	4.86	34.48	4614011
BIN0331	k__Bacteria (UID2329)	174	149	89	2	146	1	0	0	0	97.75	0.11	0	1851300
BIN0303	c__Betaproteobacteria (UID3888)	323	387	234	11	351	24	1	0	0	97.74	8.88	81.48	2671979
SUB0075	f__Bifidobacteriaceae (UID1462)	65	476	217	14	435	26	1	0	0	97.68	6.22	62.07	3106841
BIN0238	o__Clostridiales (UID1212)	172	263	149	4	252	6	1	0	0	97.65	4.81	44.44	2993244
BIN0336	o__Selenomonadales (UID1024)	64	334	167	8	318	8	0	0	0	97.6	2.84	50	2246054
SUB0698	o__Bacteroidales (UID2657)	160	492	269	42	447	3	0	0	0	97.57	0.54	33.33	3696356
BIN0117	o__Bacteroidales (UID2621)	198	427	260	9	396	20	2	0	0	97.5	5.73	42.31	6633308
BIN0240	o__Bacteroidales (UID2621)	198	427	260	11	413	3	0	0	0	97.47	0.78	33.33	4134925
SUB0191	k__Bacteria (UID1453)	901	171	117	4	150	14	2	1	0	97.44	14.19	65.38	6443030
SUB0066	o__Actinomycetales (UID1697)	387	330	193	10	298	21	1	0	0	97.39	5.8	58.33	3944703
SUB0004	k__Bacteria (UID2569)	434	278	186	5	268	5	0	0	0	97.31	2.15	60	1803346
BIN0274	c__Betaproteobacteria (UID3888)	323	387	234	9	362	15	1	0	0	97.22	4.31	83.33	1986712
SUB0014	c__Gammaproteobacteria (UID4444)	263	507	232	9	486	12	0	0	0	97.13	3.26	58.33	3007480
BIN0236	p__Proteobacteria (UID3061)	115	396	260	10	372	12	2	0	0	97.1	5.77	77.78	2648452
SUB0074	f__Bifidobacteriaceae (UID1458)	77	464	220	15	403	43	2	1	0	97.06	12.24	65.45	2927092
BIN0168	c__Gammaproteobacteria (UID4267)	119	544	284	12	501	31	0	0	0	96.81	7.69	58.06	5788219
SUB0205	k__Bacteria (UID3187)	2258	181	110	6	162	13	0	0	0	96.76	9.12	53.85	4651215
SUB0112	k__Bacteria (UID2570)	433	273	183	7	247	19	0	0	0	96.72	6.07	31.58	3887650
SUB0028	o__Clostridiales (UID1212)	172	263	149	5	254	4	0	0	0	96.64	2.35	50	2255752
BIN0194	o__Clostridiales (UID1226)	155	278	158	8	261	8	1	0	0	96.62	5.27	63.64	3801228
BIN0275	o__Clostridiales (UID1212)	172	263	149	9	249	5	0	0	0	96.62	2.07	60	2447492
BIN0265	c__Gammaproteobacteria (UID4387)	965	277	177	7	262	8	0	0	0	96.61	4.14	0	2579396
SUB0070	f__Flavobacteriaceae (UID2817)	81	511	283	31	461	18	1	0	0	96.5	4.32	61.9	3358201
SUB0053	p__Bacteroidetes (UID2605)	350	314	208	8	283	23	0	0	0	96.47	6.04	34.78	3104344
BIN0300	o__Burkholderiales (UID4000)	193	427	214	12	402	13	0	0	0	96.42	3.64	30.77	2139426
BIN0237	g__Prevotella (UID2724)	55	567	296	21	521	25	0	0	0	96.39	4.63	36	3038307
SUB0566	p__Actinobacteria (UID1454)	732	205	119	11	176	18	0	0	0	96.27	4.75	77.78	4265385
SUB0017	k__Bacteria (UID2372)	131	177	106	5	168	4	0	0	0	96.23	2.83	100	1942889
SUB0084	o__Clostridiales (UID1226)	155	278	158	9	237	30	2	0	0	96.2	12.63	83.33	3510804
SUB0285	o__Clostridiales (UID1212)	172	263	149	12	241	10	0	0	0	95.95	3.9	60	2445353
BIN0138	o__Clostridiales (UID1226)	155	278	158	11	248	19	0	0	0	95.92	7.58	84.21	4560324
SUB0286	o__Clostridiales (UID1212)	172	261	147	6	253	2	0	0	0	95.92	1.36	0	2929615
BIN0261	o__Bacteroidales (UID2657)	160	492	269	27	458	7	0	0	0	95.87	1.43	57.14	4014878
BIN0183	o__Clostridiales (UID1212)	172	263	149	9	246	8	0	0	0	95.75	3.55	75	2666444
SUB0235	k__Bacteria (UID2372)	131	177	106	5	167	5	0	0	0	95.75	3.4	60	1771098
BIN0262	k__Bacteria (UID2569)	434	278	186	12	256	10	0	0	0	95.65	4.84	20	3343929
BIN0239	o__Clostridiales (UID1226)	155	278	158	13	255	10	0	0	0	95.57	5.17	50	3193927
SUB0052	p__Bacteroidetes (UID2605)	350	314	208	13	286	15	0	0	0	95.54	5.48	80	3771337
SUB0239	o__Lactobacillales (UID543)	294	472	265	28	412	30	2	0	0	95.54	7.77	77.78	2441418
BIN0163	c__Betaproteobacteria (UID3971)	223	425	211	12	377	31	5	0	0	95.42	9.76	50	4412349
BIN0250	p__Actinobacteria (UID1454)	732	205	119	24	173	8	0	0	0	95.41	4.37	50	3097205
BIN0330	o__Actinomycetales (UID1697)	387	330	193	10	310	9	1	0	0	95.34	4.39	16.67	3098280
SUB0048	f__Lachnospiraceae (UID1256)	33	333	171	14	294	24	1	0	0	95.25	7.1	92.59	2902276
SUB0118	k__Bacteria (UID2329)	174	149	89	6	128	13	2	0	0	95.22	13.93	78.95	4280985
SUB0085	o__Clostridiales (UID1226)	155	278	158	15	253	10	0	0	0	95.15	4.31	90	3477494
SUB0022	c__Betaproteobacteria (UID3888)	323	387	234	13	360	12	2	0	0	95.02	4.27	72.22	2754297
BIN0127	f__Enterobacteriaceae (UID5124)	134	1173	336	100	981	87	5	0	0	94.82	9.73	75.49	5330262
BIN0339	o__Clostridiales (UID1120)	304	247	141	11	235	1	0	0	0	94.74	0.71	100	1615486
BIN0281	o__Clostridiales (UID1212)	172	263	149	9	238	16	0	0	0	94.63	5.15	50	2043947
SUB0290	f__Enterobacteriaceae (UID5121)	138	1162	336	108	965	83	6	0	0	94.57	9.38	66.34	5189469
SUB0054	p__Bacteroidetes (UID2605)	350	314	208	14	292	8	0	0	0	94.42	1.31	37.5	2873716
BIN0260	o__Actinomycetales (UID1663)	488	310	185	13	281	14	2	0	0	94.37	5.81	25	3504401
SUB0461	o__Clostridiales (UID1212)	172	263	149	42	215	6	0	0	0	94.27	2.18	66.67	2641194
SUB0061	o__Lactobacillales (UID544)	293	474	267	35	348	78	12	1	0	94.16	22.72	90.83	2733251
BIN0226	o__Bacteroidales (UID2617)	213	406	265	22	371	13	0	0	0	94.09	2.66	69.23	2952483
BIN0207	o__Bacteroidales (UID2657)	160	491	268	25	451	15	0	0	0	94.05	3.39	46.67	3351007
SUB0425	o__Clostridiales (UID1212)	172	263	149	14	247	2	0	0	0	93.83	1.01	0	1811025
BIN0278	c__Gammaproteobacteria (UID4444)	263	507	232	46	451	10	0	0	0	93.76	1.96	60	2656035
SUB0197	f__Rhodobacteraceae (UID3340)	84	568	330	54	480	32	2	0	0	93.75	6.38	50	4135049
BIN0170	o__Clostridiales (UID1120)	304	250	143	10	219	20	1	0	0	93.71	4.39	13.04	3289896
BIN0154	c__Betaproteobacteria (UID3971)	223	422	210	29	374	19	0	0	0	93.64	3.3	31.58	4991261
BIN0164	o__Burkholderiales (UID4000)	193	427	214	22	385	16	4	0	0	93.58	5.39	25	4818985
BIN0280	p__Bacteroidetes (UID2605)	350	316	210	19	279	18	0	0	0	92.05	3.35	27.78	2244070
SUB0076	f__Bifidobacteriaceae (UID1458)	77	464	220	43	353	66	2	0	0	91.99	15.48	81.94	2433354
BIN0264	o__Actinomycetales (UID1663)	488	307	182	22	275	9	1	0	0	91.77	3.82	25	4032098
BIN0301	p__Firmicutes (UID1022)	100	295	158	18	263	14	0	0	0	91.72	4.54	50	1675966
BIN0172	f__Lachnospiraceae (UID1256)	33	333	171	22	293	15	3	0	0	91.4	8.3	66.67	3566969
SUB0241	f__Lachnospiraceae (UID1256)	33	333	171	24	301	8	0	0	0	91.38	2.92	87.5	2539335
SUB0107	o__Actinomycetales (UID1697)	387	327	191	29	248	49	1	0	0	91.2	16.54	59.62	4938133
BIN0298	f__Actinomycetaceae (UID1531)	42	420	211	35	361	22	2	0	0	90.94	7.46	35.71	2715274
BIN0223	o__Clostridiales (UID1212)	172	263	149	18	230	15	0	0	0	90.94	6.07	40	2761554
BIN0137	c__Betaproteobacteria (UID3971)	223	425	211	32	357	34	2	0	0	90.41	7.67	47.5	3795233
BIN0346	k__Bacteria (UID3187)	2258	190	119	17	168	5	0	0	0	90.3	0.23	0	4222638
BIN0235	o__Pseudomonadales (UID4488)	185	813	308	60	714	38	1	0	0	90.2	4.54	24.39	3619340
SUB0067	o__Actinomycetales (UID1530)	622	257	151	23	229	5	0	0	0	90.18	0.73	40	2482752
BIN0177	p__Bacteroidetes (UID2605)	350	316	210	30	266	19	1	0	0	90.1	6.54	22.73	3523267
SUB0018	k__Bacteria (UID2372)	131	177	106	18	157	2	0	0	0	90.09	0.94	100	1966906
BIN0215	p__Bacteroidetes (UID2591)	364	302	203	30	262	10	0	0	0	89.82	2.11	30	3303214
SUB0088	o__Clostridiales (UID1212)	172	263	149	19	234	10	0	0	0	89.71	2.96	50	2181181
BIN0188	k__Bacteria (UID2569)	434	278	186	26	231	21	0	0	0	89.34	8.24	33.33	3163766
SUB0036	k__Bacteria (UID2329)	174	149	89	18	129	2	0	0	0	89.33	0.1	100	1542905
SUB0120	k__Bacteria (UID2329)	174	149	89	11	134	4	0	0	0	88.76	3.53	25	2862308
SUB0108	o__Actinomycetales (UID1697)	387	327	191	42	275	10	0	0	0	88.6	4.1	50	3837002
BIN0156	o__Burkholderiales (UID4105)	54	553	264	65	454	33	1	0	0	88.02	7.67	66.67	3179245
BIN0244	p__Proteobacteria (UID3061)	115	395	260	48	333	14	0	0	0	87.79	4.38	42.86	1708905
BIN0242	o__Clostridiales (UID1120)	304	249	142	23	220	5	1	0	0	87.71	2.96	25	2384070
BIN0233	o__Selenomonadales (UID1024)	64	334	167	34	284	16	0	0	0	87.54	4.66	37.5	2238086
BIN0175	c__Clostridia (UID1118)	387	223	124	27	180	16	0	0	0	86.76	7.77	87.5	2316770
SUB0373	o__Clostridiales (UID1212)	172	261	147	44	202	15	0	0	0	86.51	4.78	80	2314425
BIN0141	o__Bacteroidales (UID2657)	160	491	268	72	382	35	2	0	0	86.46	8.64	80.49	2950030
SUB0327	o__Clostridiales (UID1212)	172	263	149	67	192	4	0	0	0	85.84	2.68	75	2066609
BIN0139	c__Betaproteobacteria (UID3971)	223	425	211	53	352	20	0	0	0	85.77	4.41	25	3305664
SUB0148	k__Bacteria (UID3060)	138	338	246	72	248	15	3	0	0	85.68	6.1	62.5	2554048
BIN0338	c__Betaproteobacteria (UID3888)	323	387	234	44	337	6	0	0	0	85.64	2.03	66.67	2014448
SUB0151	c__Betaproteobacteria (UID3971)	223	425	211	53	329	37	4	2	0	85.52	11.61	68.85	4807533
BIN0166	c__Betaproteobacteria (UID3971)	223	424	211	58	340	21	3	2	0	84.94	5.72	19.05	2953408
SUB0194	f__Rhodobacteraceae (UID3340)	84	568	330	98	433	36	0	0	1	84.9	7.36	47.83	4735709
BIN0304	k__Bacteria (UID3060)	138	338	246	42	279	16	0	1	0	84.89	4.39	13.64	2780607
SUB0147	k__Bacteria (UID3060)	138	338	246	50	258	30	0	0	0	84.83	9.1	50	2265531
SUB0165	k__Bacteria (UID203)	5449	104	58	20	44	31	7	2	0	84.8	67.32	92.19	7657545
BIN0150	o__Bacteroidales (UID2657)	160	492	269	68	390	34	0	0	0	84.23	5.83	67.65	2894923
BIN0130	c__Betaproteobacteria (UID3971)	223	425	211	59	324	39	3	0	0	83.93	8.91	72.92	3300069
SUB0728	k__Bacteria (UID2495)	2993	143	89	32	110	1	0	0	0	82.76	0.1	0	977957
SUB0079	o__Clostridiales (UID1212)	172	261	147	60	184	13	4	0	0	82.76	7.94	64	2631074
SUB0142	k__Bacteria (UID203)	5449	104	58	21	61	22	0	0	0	82.6	18.13	59.09	4427636
SUB0065	o__Actinomycetales (UID1697)	387	330	193	67	249	14	0	0	0	82.53	5.18	0	2666448
BIN0176	g__Prevotella (UID2721)	65	530	280	95	396	38	1	0	0	82.33	7.22	41.46	2452742
BIN0198	p__Proteobacteria (UID3061)	115	396	260	61	327	8	0	0	0	81.98	2.88	25	2333018
BIN0146	o__Burkholderiales (UID4000)	193	427	214	61	336	29	1	0	0	81.95	7.83	53.12	2913738
BIN0305	o__Clostridiales (UID1125)	128	313	164	55	247	11	0	0	0	81.9	3.8	18.18	1837497
SUB0335	g__Prevotella (UID2724)	55	567	296	135	408	23	1	0	0	81.76	5.12	84.62	2555715
SUB0668	o__Pseudomonadales (UID4488)	185	813	308	132	584	92	5	0	0	81.37	13.23	70.09	3318382
SUB0192	f__Rhodobacteraceae (UID3340)	84	568	330	128	319	111	9	1	0	81.3	24.13	77.08	5501937
SUB0563	p__Actinobacteria (UID1454)	732	205	119	60	131	14	0	0	0	80.87	9.17	85.71	3538885
BIN0161	k__Bacteria (UID2570)	433	273	183	46	219	8	0	0	0	79.95	3.24	50	2902527
BIN0230	o__Clostridiales (UID1226)	155	278	158	47	217	14	0	0	0	79.91	4.01	14.29	2511629
SUB0467	o__Clostridiales (UID1120)	304	250	143	39	210	1	0	0	0	79.85	0.7	100	2562121
BIN0200	f__Comamonadaceae (UID4119)	39	693	323	120	521	51	1	0	0	79.71	7.41	59.26	2436615
BIN0358	p__Euryarchaeota (UID3)	148	188	125	41	147	0	0	0	0	79.38	0	0	1137675
SUB0564	p__Actinobacteria (UID1454)	732	205	119	58	141	5	1	0	0	79.3	3.87	50	3427606
SUB0452	k__Bacteria (UID2495)	2993	143	89	22	103	18	0	0	0	78.92	10.01	5.56	1274789
BIN0158	k__Bacteria (UID2570)	433	273	183	55	207	11	0	0	0	78.56	4.46	27.27	3147399
BIN0181	g__Prevotella (UID2722)	64	532	281	92	427	13	0	0	0	78.44	2.07	23.08	2240104
BIN0218	o__Clostridiales (UID1212)	172	263	149	51	195	17	0	0	0	78.05	5.68	17.65	1946384
SUB0193	f__Rhodobacteraceae (UID3340)	84	568	330	127	380	58	3	0	0	78.05	12.88	79.1	3821967
BIN0145	f__Rhodocyclaceae (UID3972)	30	540	241	107	405	28	0	0	0	78.01	5.98	46.43	2906216
SUB0253	o__Clostridiales (UID1212)	172	263	149	50	204	9	0	0	0	77.94	2.77	77.78	1683424
BIN0129	c__Betaproteobacteria (UID3971)	223	425	211	87	318	19	0	1	0	77.78	6.3	36	3327784
SUB0204	k__Bacteria (UID3187)	2258	181	110	33	143	5	0	0	0	77.08	3.21	0	2855488
BIN0251	o__Clostridiales (UID1212)	172	263	149	50	209	4	0	0	0	76.8	1.85	25	2222882
BIN0219	o__Burkholderiales (UID4000)	193	427	214	103	311	13	0	0	0	75.71	3.41	61.54	1952859
BIN0189	k__Bacteria (UID2569)	434	278	186	68	206	4	0	0	0	75.08	0.57	0	2592423
SUB0240	o__Lactobacillales (UID543)	294	472	265	133	331	8	0	0	0	74.63	2.14	75	1489970
BIN0270	o__Selenomonadales (UID1024)	64	334	167	73	244	17	0	0	0	73.28	3.48	64.71	1272983
SUB0132	g__Prevotella (UID2721)	65	530	280	148	339	42	1	0	0	72.7	8.51	68.89	2503691
SUB0281	k__Bacteria (UID3060)	138	338	246	108	222	7	1	0	0	72.56	2.11	30	2075526
BIN0128	c__Betaproteobacteria (UID3971)	223	425	211	113	279	29	4	0	0	72.55	9.78	46.34	2947883
BIN0192	c__Deltaproteobacteria (UID3218)	61	284	169	77	195	12	0	0	0	72.54	3.1	16.67	2220171
BIN0124	o__Rhodospirillales (UID3754)	63	336	201	80	237	19	0	0	0	71.89	4.45	36.84	3124417
SUB0426	o__Lactobacillales (UID544)	293	475	267	134	333	8	0	0	0	70.34	1.76	37.5	1248153
BIN0118	g__Pseudomonas (UID4550)	78	1044	368	293	694	56	1	0	0	69.64	4.71	37.29	3797517
SUB0242	o__Clostridiales (UID1226)	155	278	158	94	179	5	0	0	0	69.29	2	60	1942901
SUB0825	k__Bacteria (UID2372)	131	177	106	47	127	3	0	0	0	69.18	1.1	0	1174686
SUB0568	k__Bacteria (UID2982)	88	229	147	63	153	13	0	0	0	68.65	4.23	92.31	1890540
BIN0214	k__Bacteria (UID209)	5443	105	59	26	75	4	0	0	0	68.22	2.16	100	1957444
BIN0195	p__Bacteroidetes (UID2605)	350	316	210	109	193	13	1	0	0	67.74	5.95	25	1988879
SUB0383	k__Bacteria (UID2565)	2921	152	93	52	99	1	0	0	0	67.64	1.08	100	2898517
SUB0109	o__Actinomycetales (UID1697)	387	327	191	102	212	13	0	0	0	67.53	2.74	53.85	2013846
SUB0371	o__Clostridiales (UID1212)	172	261	147	109	85	64	3	0	0	66.88	31.57	86.3	3440970
BIN0185	c__Deltaproteobacteria (UID3218)	61	284	169	101	177	6	0	0	0	66.66	2.37	50	1740590
SUB0089	o__Clostridiales (UID1212)	172	263	149	90	169	4	0	0	0	64.81	2.24	25	1560876
SUB0338	k__Bacteria (UID203)	5449	103	58	58	44	1	0	0	0	64.66	1.72	100	1884909
BIN0266	o__Clostridiales (UID1212)	172	263	149	88	171	4	0	0	0	64.12	1.06	50	1438542
BIN0231	o__Clostridiales (UID1212)	172	263	149	94	161	8	0	0	0	63.42	2.97	12.5	1658362
SUB0453	k__Bacteria (UID203)	5449	104	58	38	37	28	1	0	0	63.39	30.52	100	5032350
BIN0381	k__Bacteria (UID1453)	901	171	117	51	117	3	0	0	0	62.89	2.56	33.33	751056
SUB0369	k__Bacteria (UID203)	5449	102	56	56	26	18	2	0	0	61.54	30.11	79.17	3236245
BIN0284	o__Actinomycetales (UID1572)	580	286	171	111	156	18	1	0	0	60.78	5.76	23.81	1793794
SUB0591	o__Actinomycetales (UID1697)	387	330	193	130	199	1	0	0	0	60.13	0.13	0	2136853
BIN0292	p__Actinobacteria (UID1454)	732	205	119	75	129	1	0	0	0	59.96	0.42	0	1382987
SUB0344	k__Bacteria (UID203)	5449	104	58	66	38	0	0	0	0	58.62	0	0	1743167
SUB0167	k__Bacteria (UID203)	5449	104	58	29	23	31	15	5	1	58.46	66.57	79.53	4020560
SUB0372	o__Clostridiales (UID1212)	172	261	147	118	134	8	1	0	0	58.13	3.93	72.73	2690179
SUB0040	k__Bacteria (UID2329)	174	149	89	44	102	3	0	0	0	57.87	1.69	66.67	2767627
SUB0056	o__Flavobacteriales (UID2815)	123	324	204	129	186	9	0	0	0	57.82	2.14	44.44	1339699
BIN0277	k__Bacteria (UID2569)	434	278	186	100	172	6	0	0	0	57.4	1.16	33.33	1617860
BIN0254	p__Proteobacteria (UID3887)	1487	255	158	91	161	3	0	0	0	57.35	1.3	66.67	1249560
SUB0374	k__Bacteria (UID203)	5449	102	56	62	38	2	0	0	0	57.09	2.68	50	1808294
SUB0183	k__Bacteria (UID203)	5449	103	57	65	37	1	0	0	0	57.02	1.75	100	2066868
SUB0029	k__Bacteria (UID203)	5449	104	58	65	38	1	0	0	0	56.9	0.86	0	1688520
SUB0384	k__Bacteria (UID2565)	2921	152	93	56	92	4	0	0	0	56.53	4.3	75	1604783
BIN0225	o__Clostridiales (UID1212)	172	263	149	100	146	17	0	0	0	55.88	3.65	52.94	1335376
SUB0686	o__Clostridiales (UID1226)	155	278	158	106	171	1	0	0	0	55.5	0.02	100	1724248
SUB0454	c__Betaproteobacteria (UID3888)	323	387	234	159	181	43	4	0	0	55.05	14.64	70.91	3467261
SUB0287	o__Clostridiales (UID1212)	172	257	149	129	125	3	0	0	0	54.98	1.23	0	1316355
SUB0019	k__Bacteria (UID2372)	131	177	106	71	92	13	1	0	0	54.84	6.27	62.5	880306
BIN0203	c__Betaproteobacteria (UID3971)	223	424	211	193	218	13	0	0	0	54.21	2.87	38.46	1632935
SUB0248	c__Betaproteobacteria (UID3888)	323	386	234	152	214	20	0	0	0	54.06	4.88	85	1815999
SUB0001	f__Lachnospiraceae (UID1256)	33	333	171	146	183	4	0	0	0	53.25	1.56	50	1405092
BIN0245	f__Lachnospiraceae (UID1255)	90	354	174	154	193	7	0	0	0	52.14	2.75	28.57	1486065
SUB0418	k__Bacteria (UID203)	5449	104	58	71	27	4	2	0	0	51.72	12.93	100	1877168
SUB0527	o__Pseudomonadales (UID4488)	185	813	308	356	408	48	1	0	0	51.26	4.98	62.75	2088019
SUB0010	k__Bacteria (UID203)	5449	103	57	68	35	0	0	0	0	50.88	0	0	1573514
SUB0230	c__Betaproteobacteria (UID3971)	223	422	210	189	226	6	1	0	0	50.35	1.42	55.56	2275139
SUB0104	o__Burkholderiales (UID4000)	193	427	214	188	218	21	0	0	0	50.13	5.14	61.9	2247417
BIN0199	f__Moraxellaceae (UID4680)	86	689	365	333	313	41	2	0	0	50.03	6.05	74.47	1733457
SUB0275	root (UID1)	5656	56	24	43	2	4	4	2	1	50	85.42	47.37	5316909
SUB0700	o__Bacteroidales (UID2657)	160	492	269	243	240	9	0	0	0	50	1.36	66.67	1837819
SUB0055	o__Flavobacteriales (UID2815)	123	324	204	167	146	11	0	0	0	49.84	3.31	54.55	1685375
BIN0279	p__Firmicutes (UID1022)	100	294	158	127	157	10	0	0	0	49.82	2.97	30	1482587
SUB0364	c__Betaproteobacteria (UID3888)	323	387	234	205	176	4	2	0	0	49.77	2.92	70	1628041
BIN0227	o__Clostridiales (UID1212)	172	263	149	120	132	11	0	0	0	49.55	3.86	45.45	1597482
SUB0086	o__Clostridiales (UID1226)	155	278	158	156	114	8	0	0	0	48.49	2.27	75	1657759
SUB0133	k__Bacteria (UID203)	5449	104	58	35	42	25	2	0	0	48.28	14.63	70.97	2688495
SUB0015	k__Bacteria (UID203)	5449	104	58	72	30	1	1	0	0	48.28	5.17	100	1155449
SUB0626	k__Bacteria (UID203)	5449	103	57	72	31	0	0	0	0	48.25	0	0	974127
BIN0131	f__Lachnospiraceae (UID1286)	57	420	207	184	185	43	7	1	0	48.15	13.5	10	2560749
BIN0151	c__Gammaproteobacteria (UID4201)	1164	275	174	138	128	9	0	0	0	47.88	4.12	55.56	2094103
SUB0815	f__Moraxellaceae (UID4680)	86	689	365	373	298	18	0	0	0	47.81	2.07	55.56	1387983
SUB0430	c__Betaproteobacteria (UID3971)	223	425	211	212	194	17	2	0	0	47.48	4.59	78.26	1628510
BIN0291	o__Selenomonadales (UID1024)	64	334	167	161	172	1	0	0	0	47.47	0.02	0	994760
BIN0340	o__Lactobacillales (UID355)	490	336	184	172	162	2	0	0	0	47.44	0.82	0	910238
SUB0336	k__Bacteria (UID203)	5449	104	58	72	30	2	0	0	0	47.41	3.45	100	2158700
SUB0009	c__Betaproteobacteria (UID3959)	235	413	209	207	201	5	0	0	0	47.29	0.81	80	1652055
BIN0196	o__Clostridiales (UID1212)	172	263	149	131	123	9	0	0	0	47.12	2.52	33.33	1614108
SUB0049	k__Bacteria (UID203)	5449	103	57	62	40	1	0	0	0	46.87	1.75	0	1672567
BIN0255	o__Flavobacteriales (UID2815)	123	324	204	170	151	3	0	0	0	46.78	0.45	33.33	1118079
SUB0143	k__Bacteria (UID3060)	138	338	246	184	102	37	12	1	2	46.69	25.02	59.13	2724304
SUB0305	k__Bacteria (UID203)	5449	103	57	72	29	1	1	0	0	46.65	5.26	25	1314668
BIN0119	k__Bacteria (UID1452)	924	163	110	81	79	3	0	0	0	46.59	1.19	0	2954482
BIN0018	k__Bacteria (UID203)	5449	104	58	36	18	23	13	12	2	46.55	57.49	94.16	8885313
SUB0379	k__Bacteria (UID203)	5449	104	58	74	24	6	0	0	0	46.55	10.34	83.33	1372913
SUB0152	k__Bacteria (UID203)	5449	104	58	72	26	4	2	0	0	46.55	11.21	80	3773572
BIN0063	k__Bacteria (UID1452)	924	163	110	78	83	2	0	0	0	46.28	0.4	50	3844372
SUB0144	k__Bacteria (UID3060)	138	338	246	195	89	41	8	5	0	45.88	22.71	70.53	2764931
SUB0350	o__Bacteroidales (UID2621)	198	427	260	244	131	45	6	1	0	45.67	15.34	88.41	2666066
BIN0228	o__Bacteroidales (UID2654)	163	486	266	269	213	4	0	0	0	45.06	0.88	25	1441176
SUB0333	k__Bacteria (UID203)	5449	104	58	74	25	5	0	0	0	44.83	8.62	100	2008966
BIN0221	c__Gammaproteobacteria (UID4274)	112	581	290	310	263	8	0	0	0	44.35	1.71	37.5	1480921
SUB0057	o__Flavobacteriales (UID2815)	123	324	204	171	145	8	0	0	0	44.19	1.21	50	1069042
SUB0870	k__Bacteria (UID2372)	131	177	106	101	76	0	0	0	0	43.84	0	0	853990
BIN0283	o__Clostridiales (UID1212)	172	263	149	127	130	6	0	0	0	43.78	2.24	0	1217801
SUB0599	k__Bacteria (UID203)	5449	104	58	74	30	0	0	0	0	43.1	0	0	780925
SUB0455	k__Bacteria (UID203)	5449	104	58	74	28	2	0	0	0	43.1	2.59	100	2239200
SUB0106	k__Bacteria (UID203)	5449	104	58	74	30	0	0	0	0	43.1	0	0	1673755
SUB0071	k__Bacteria (UID203)	5449	104	58	74	29	1	0	0	0	43.1	0.86	100	1621013
SUB0058	o__Flavobacteriales (UID2815)	123	324	204	177	138	9	0	0	0	42.82	2.61	77.78	980837
SUB0806	f__Comamonadaceae (UID4119)	39	693	323	408	273	11	1	0	0	42	1.95	50	1855564
SUB0565	p__Actinobacteria (UID1454)	732	205	119	123	80	2	0	0	0	41.86	1.26	100	1751681
SUB0099	p__Proteobacteria (UID3061)	115	395	260	214	163	18	0	0	0	41.8	4.09	61.11	860549
SUB0511	k__Bacteria (UID203)	5449	104	58	75	26	3	0	0	0	41.38	5.17	100	771155
SUB0131	k__Bacteria (UID203)	5449	104	58	75	25	4	0	0	0	41.38	5.17	75	3888635
SUB0221	p__Bacteroidetes (UID2605)	350	314	208	163	147	2	2	0	0	40.79	2	100	1117297
SUB0206	o__Bacteroidales (UID2654)	163	486	266	252	221	13	0	0	0	40.7	1.31	69.23	2336513
SUB0761	k__Bacteria (UID203)	5449	103	57	74	16	12	1	0	0	40.67	22.81	93.33	2751408
SUB0466	o__Clostridiales (UID1120)	304	250	143	139	111	0	0	0	0	40.64	0	0	951726
SUB0012	c__Gammaproteobacteria (UID4444)	263	507	232	282	187	33	5	0	0	40.48	7.37	93.75	1942176
SUB0640	c__Deltaproteobacteria (UID3217)	62	280	168	151	124	5	0	0	0	40.05	0.71	80	859971
SUB0096	k__Bacteria (UID203)	5449	104	58	63	9	30	2	0	0	39.66	31.03	100	1186716
SUB0763	f__Rhodocyclaceae (UID3972)	30	540	241	312	201	25	2	0	0	39.41	7.18	61.29	1910641
SUB0462	o__Clostridiales (UID1212)	172	263	149	153	109	1	0	0	0	39.35	0.34	100	925177
BIN0249	c__Betaproteobacteria (UID3888)	323	387	234	207	173	7	0	0	0	39.09	0.7	28.57	1160818
SUB0213	k__Bacteria (UID203)	5449	104	58	79	23	2	0	0	0	38.79	3.45	100	1095088
SUB0195	k__Bacteria (UID203)	5449	104	58	71	29	4	0	0	0	38.61	2.19	75	1673230
SUB0288	o__Clostridiales (UID1212)	172	257	149	142	109	6	0	0	0	38.59	1.29	66.67	1328414
SUB0411	g__Bacteroides (UID2691)	33	839	309	505	314	19	1	0	0	38.58	3.65	86.36	2767231
SUB0158	k__Bacteria (UID203)	5449	104	58	76	26	2	0	0	0	38.56	1.72	100	2115337
SUB0103	k__Bacteria (UID203)	5449	104	58	74	28	2	0	0	0	38.24	1.72	100	1651593
BIN0053	k__Bacteria (UID203)	5449	104	58	48	30	13	8	3	2	38.01	49.29	91.25	4515360
SUB0337	g__Prevotella (UID2724)	55	567	296	321	220	22	2	1	1	38.01	6.82	86.36	2024329
SUB0399	k__Bacteria (UID203)	5449	104	58	76	26	2	0	0	0	37.93	1.72	100	362228
SUB0159	k__Bacteria (UID203)	5449	104	58	44	39	18	2	1	0	37.93	16.83	90	1730669
SUB0124	k__Bacteria (UID203)	5449	104	58	43	39	20	1	1	0	37.93	22.13	89.66	2901401
SUB0005	k__Bacteria (UID203)	5449	104	58	79	25	0	0	0	0	37.93	0	0	1137772
SUB0030	o__Clostridiales (UID1212)	172	263	149	141	117	4	1	0	0	37.81	2.65	85.71	1390695
SUB0002	f__Lachnospiraceae (UID1256)	33	333	171	208	123	2	0	0	0	37.72	0.68	50	798146
SUB0972	o__Clostridiales (UID1226)	155	278	158	169	105	4	0	0	0	37.71	1.34	50	1298209
BIN0025	root (UID1)	5656	56	24	47	2	2	4	1	0	37.5	54.17	95	8225809
SUB0368	k__Bacteria (UID203)	5449	104	58	79	23	1	1	0	0	37.41	5.17	100	892417
SUB0271	k__Bacteria (UID2569)	434	278	186	155	89	27	6	0	1	37.26	15.86	72.73	1991294
SUB0714	k__Bacteria (UID203)	5449	104	58	78	23	3	0	0	0	37.23	5.17	100	2024949
SUB0431	k__Bacteria (UID203)	5449	104	58	78	24	2	0	0	0	37.07	1.72	50	1298511
SUB0385	k__Bacteria (UID203)	5449	104	58	79	25	0	0	0	0	37.07	0	0	1943861
BIN0315	p__Proteobacteria (UID3887)	1487	256	161	147	106	3	0	0	0	37	0.7	0	568093
SUB0907	o__Pseudomonadales (UID4488)	185	813	308	480	309	23	1	0	0	36.82	1.56	80.77	1576951
BIN0259	o__Sphingomonadales (UID3310)	26	569	293	363	203	3	0	0	0	36.29	0.41	33.33	1026241
SUB0114	k__Bacteria (UID2570)	433	273	183	151	103	16	3	0	0	36.23	9.56	84	1449594
SUB0245	k__Bacteria (UID203)	5449	104	58	79	23	2	0	0	0	36.21	3.45	100	1294158
SUB0113	k__Bacteria (UID203)	5449	104	58	78	19	7	0	0	0	36.21	11.21	100	1939617
SUB0510	o__Burkholderiales (UID4000)	193	427	214	270	154	3	0	0	0	35.96	1.17	100	791938
SUB0244	o__Burkholderiales (UID4000)	193	427	214	262	117	39	9	0	0	35.89	14.45	83.33	1308226
SUB0153	k__Bacteria (UID203)	5449	104	58	47	30	25	2	0	0	35.86	12.23	100	3423824
SUB0816	f__Moraxellaceae (UID4680)	86	689	365	455	220	14	0	0	0	35.56	2.43	71.43	1531650
SUB0715	c__Gammaproteobacteria (UID4442)	899	312	185	197	79	28	8	0	0	35.38	16.66	94.23	2003786
SUB0883	k__Bacteria (UID203)	5449	104	58	80	24	0	0	0	0	35.34	0	0	1600376
SUB0611	c__Betaproteobacteria (UID3971)	223	425	211	255	144	25	1	0	0	35.23	4.93	60.71	1165445
SUB0580	f__Rhodocyclaceae (UID3972)	30	540	241	318	210	11	1	0	0	34.92	2.76	100	1136518
BIN0212	o__Bacteroidales (UID2657)	160	492	269	309	173	9	1	0	0	34.82	2.57	0	1523467
SUB0979	k__Bacteria (UID203)	5449	104	58	76	23	5	0	0	0	34.8	7.76	80	2570500
SUB0161	k__Bacteria (UID203)	5449	104	58	80	20	2	2	0	0	34.48	8.62	100	1424136
SUB0820	k__Bacteria (UID203)	5449	103	58	81	19	3	0	0	0	33.62	5.17	33.33	578991
SUB0457	c__Betaproteobacteria (UID3971)	223	425	211	254	157	14	0	0	0	33.41	1.81	57.14	1211392
BIN0243	o__Actinomycetales (UID1663)	488	309	185	194	114	1	0	0	0	33.38	0.54	0	1482269
SUB0656	k__Bacteria (UID203)	5449	103	57	80	21	2	0	0	0	33.33	3.51	100	660888
SUB0629	root (UID1)	5656	56	24	48	2	5	1	0	0	33.33	29.17	75	2112192
SUB0294	k__Bacteria (UID203)	5449	102	57	80	20	2	0	0	0	33.33	3.51	100	936890
SUB0034	k__Bacteria (UID2329)	174	149	89	102	28	17	2	0	0	33.15	14.16	100	1092453
SUB0102	o__Burkholderiales (UID4000)	193	427	214	265	144	18	0	0	0	33.12	3.83	50	1699506
SUB0334	g__Prevotella (UID2724)	55	567	296	365	105	65	27	5	0	32.76	21.54	85.23	1891631
SUB0526	k__Bacteria (UID203)	5449	104	58	81	23	0	0	0	0	32.76	0	0	2041596
SUB0439	k__Bacteria (UID203)	5449	104	58	83	18	3	0	0	0	32.76	4.31	100	571273
SUB0296	k__Bacteria (UID203)	5449	104	58	82	21	0	1	0	0	32.76	3.45	100	1197824
BIN0072	k__Bacteria (UID203)	5449	104	58	83	5	7	7	1	1	31.9	47.41	84.09	4396099
SUB0476	k__Bacteria (UID203)	5449	104	58	81	22	1	0	0	0	31.35	1.72	0	708306
BIN0295	k__Bacteria (UID203)	5449	104	58	77	27	0	0	0	0	31.3	0	0	748380
SUB0512	p__Bacteroidetes (UID2605)	350	316	210	198	106	8	4	0	0	31.19	6.19	80	1040846
BIN0152	k__Bacteria (UID203)	5449	104	58	69	10	10	10	4	1	31.03	41.77	87.84	2481997
SUB0265	k__Bacteria (UID203)	5449	104	58	48	36	19	0	1	0	31.03	13.95	60	1076174
SUB0817	f__Moraxellaceae (UID4680)	86	689	365	479	198	12	0	0	0	30.93	1.89	75	1157336
SUB0649	c__Betaproteobacteria (UID3971)	223	425	211	278	89	51	6	1	0	30.92	12.35	82.67	2031958
SUB0365	c__Betaproteobacteria (UID3888)	323	387	234	236	145	6	0	0	0	30.92	1.92	100	1162174
SUB0166	k__Bacteria (UID203)	5449	104	58	83	14	6	1	0	0	30.75	13.79	77.78	4619991
SUB0799	k__Bacteria (UID2569)	434	278	186	171	93	14	0	0	0	30.27	3.78	78.57	1297181
SUB0366	k__Bacteria (UID203)	5449	104	58	81	23	0	0	0	0	30.17	0	0	933550
SUB0098	k__Bacteria (UID203)	5449	104	58	85	19	0	0	0	0	30.17	0	0	1012204
SUB0740	f__Comamonadaceae (UID4119)	39	693	323	493	175	25	0	0	0	30.11	4.68	52	1352002
BIN0241	k__Bacteria (UID203)	5449	104	58	80	24	0	0	0	0	30.09	0	0	1280146
SUB0171	k__Bacteria (UID203)	5449	101	57	83	17	1	0	0	0	29.82	1.75	0	1229335
BIN0184	f__Comamonadaceae (UID4119)	39	693	323	472	205	16	0	0	0	29.79	0.99	31.25	1589543
BIN0282	c__Betaproteobacteria (UID3959)	235	419	211	290	126	3	0	0	0	29.78	0.1	33.33	902528
SUB0145	k__Bacteria (UID203)	5449	104	58	83	14	6	0	1	0	29.75	15.52	83.33	1415634
SUB0637	k__Bacteria (UID203)	5449	104	58	85	17	2	0	0	0	29.31	2.59	50	1177184
SUB0589	k__Bacteria (UID203)	5449	104	58	84	19	1	0	0	0	29.31	1.72	100	866616
SUB0532	k__Bacteria (UID203)	5449	104	58	83	19	2	0	0	0	29.31	1.72	100	1763522
SUB0357	k__Bacteria (UID203)	5449	104	58	84	19	1	0	0	0	29.31	1.72	100	2235203
SUB0247	k__Bacteria (UID203)	5449	104	58	84	20	0	0	0	0	29.31	0	0	2033374
BIN0288	k__Bacteria (UID2570)	433	273	183	189	84	0	0	0	0	29.26	0	0	795060
BIN0246	o__Burkholderiales (UID4105)	54	553	264	390	160	3	0	0	0	29.17	0.59	33.33	1121871
SUB0370	k__Bacteria (UID203)	5449	102	56	77	23	2	0	0	0	29.07	3.57	100	2767683
SUB0328	o__Clostridiales (UID1212)	172	263	149	171	90	2	0	0	0	28.83	0.69	100	930918
SUB0630	k__Bacteria (UID203)	5449	104	58	54	27	18	4	1	0	28.53	11.4	86.11	1851385
SUB0097	k__Bacteria (UID203)	5449	104	58	73	19	11	1	0	0	28.09	11.13	100	1158222
BIN0290	k__Bacteria (UID203)	5449	104	58	83	21	0	0	0	0	28.06	0	0	805933
SUB0528	o__Pseudomonadales (UID4488)	185	813	308	570	222	21	0	0	0	27.8	2.84	42.86	1241301
SUB0727	k__Bacteria (UID1453)	901	171	117	108	63	0	0	0	0	27.78	0	0	337621
SUB0105	o__Burkholderiales (UID4000)	193	427	214	321	104	2	0	0	0	27.69	0.93	50	1067904
SUB0913	k__Bacteria (UID203)	5449	104	58	86	17	1	0	0	0	27.59	1.72	100	1250580
SUB0787	k__Bacteria (UID203)	5449	104	58	85	15	4	0	0	0	27.59	5.17	75	1505345
SUB0781	k__Bacteria (UID203)	5449	104	58	86	17	1	0	0	0	27.59	1.72	0	569681
SUB0747	k__Bacteria (UID203)	5449	104	58	84	20	0	0	0	0	27.59	0	0	583992
SUB0456	k__Bacteria (UID203)	5449	104	58	85	19	0	0	0	0	27.59	0	0	845721
SUB0215	k__Bacteria (UID203)	5449	104	58	85	11	8	0	0	0	27.59	11.21	100	854954
SUB0041	k__Bacteria (UID203)	5449	104	58	86	16	2	0	0	0	27.59	1.72	50	1638039
SUB0441	k__Bacteria (UID203)	5449	104	58	83	20	1	0	0	0	27.04	1.72	100	882689
SUB0884	c__Betaproteobacteria (UID3971)	223	425	211	294	120	11	0	0	0	26.9	2.52	63.64	1163653
BIN0263	k__Bacteria (UID203)	5449	104	58	79	25	0	0	0	0	26.8	0	0	1040352
SUB0921	k__Bacteria (UID203)	5449	104	58	85	19	0	0	0	0	26.72	0	0	978629
SUB0006	k__Bacteria (UID2569)	434	278	186	198	78	2	0	0	0	26.34	1.08	50	675643
SUB0681	k__Bacteria (UID203)	5449	103	57	85	18	0	0	0	0	26.32	0	0	760462
SUB0320	k__Bacteria (UID203)	5449	103	57	87	15	1	0	0	0	26.32	1.75	100	1013164
BIN0289	k__Bacteria (UID203)	5449	104	58	83	20	1	0	0	0	25.97	1.72	100	793419
SUB0473	k__Bacteria (UID203)	5449	104	58	85	19	0	0	0	0	25.86	0	0	189945
SUB0367	k__Bacteria (UID203)	5449	104	58	84	19	1	0	0	0	25.86	1.72	100	1166449
SUB0356	k__Bacteria (UID203)	5449	104	58	87	15	2	0	0	0	25.86	1.72	100	2001513
SUB0279	k__Bacteria (UID203)	5449	104	58	74	4	10	9	2	5	25.86	37.59	42.42	3044904
BIN0269	o__Clostridiales (UID1120)	304	247	141	164	65	17	1	0	0	25.26	4.3	35	987207
BIN0309	o__Selenomonadales (UID1024)	64	334	167	234	92	8	0	0	0	25.22	0.7	100	580212
SUB0292	f__Enterobacteriaceae (UID5121)	138	1162	336	900	203	54	5	0	0	25.17	5.67	84.06	1349604
BIN0071	root (UID1)	5656	56	24	50	0	3	1	2	0	25	45.83	100	5041690
BIN0044	root (UID1)	5656	56	24	50	0	2	1	3	0	25	54.17	100	5780894
SUB0744	k__Bacteria (UID203)	5449	104	58	88	13	3	0	0	0	25	5.17	66.67	735095
BIN0173	k__Bacteria (UID203)	5449	104	58	84	5	8	5	2	0	24.83	31.9	82.86	2680365
BIN0307	k__Bacteria (UID203)	5449	104	58	81	22	1	0	0	0	24.79	1.72	100	583805
BIN0248	o__Clostridiales (UID1212)	172	263	149	166	80	16	1	0	0	24.77	2.64	47.37	978469
SUB0231	k__Bacteria (UID203)	5449	103	57	86	17	0	0	0	0	24.56	0	0	1396853
SUB0504	k__Bacteria (UID203)	5449	104	58	87	9	6	1	1	0	24.29	16.38	100	943366
SUB0432	c__Betaproteobacteria (UID3971)	223	425	211	319	97	9	0	0	0	24.24	2.02	66.67	818884
BIN0201	k__Bacteria (UID203)	5449	104	58	88	3	6	6	1	0	24.14	29.31	93.33	1912201
SUB0982	k__Bacteria (UID203)	5449	104	58	88	11	5	0	0	0	24.14	6.03	60	1197545
SUB0745	k__Bacteria (UID203)	5449	104	58	86	11	7	0	0	0	24.14	8.62	57.14	842071
SUB0574	k__Bacteria (UID203)	5449	104	58	85	18	1	0	0	0	24.14	0.86	100	728619
SUB0351	k__Bacteria (UID203)	5449	104	58	87	15	2	0	0	0	24.14	3.45	50	2197254
SUB0276	k__Bacteria (UID203)	5449	104	58	68	5	21	9	1	0	24.14	27.04	77.78	4616026
SUB0223	k__Bacteria (UID203)	5449	104	58	87	15	2	0	0	0	24.14	2.59	100	830841
SUB0670	o__Pseudomonadales (UID4488)	185	813	308	598	190	22	3	0	0	24.06	3.62	70.97	1626380
SUB0533	k__Bacteria (UID203)	5449	104	58	78	23	3	0	0	0	23.98	3.16	33.33	1156201
SUB0509	o__Burkholderiales (UID4000)	193	427	214	329	90	7	1	0	0	23.95	3.08	80	707786
SUB0691	k__Bacteria (UID203)	5449	104	58	55	32	14	3	0	0	23.29	12.64	100	1724690
SUB0172	c__Deltaproteobacteria (UID3217)	62	280	168	186	93	1	0	0	0	23.29	0.6	100	768804
SUB0648	k__Bacteria (UID203)	5449	104	58	87	14	3	0	0	0	23.28	3.45	100	2143058
BIN0271	c__Deltaproteobacteria (UID3216)	83	246	155	178	62	6	0	0	0	23.12	1.41	33.33	861534
SUB0297	k__Bacteria (UID203)	5449	104	58	88	15	1	0	0	0	23.1	1.72	100	1224678
BIN0364	o__Clostridiales (UID1212)	172	263	149	188	74	1	0	0	0	22.98	0.34	100	387436
SUB0819	k__Bacteria (UID203)	5449	103	58	83	19	1	0	0	0	22.88	1.72	100	862387
SUB0765	f__Rhodocyclaceae (UID3972)	30	540	241	373	111	49	7	0	0	22.81	7.68	77.14	1364652
SUB0196	f__Rhodobacteraceae (UID3340)	84	568	330	439	127	2	0	0	0	22.75	0.45	0	1005210
SUB0633	c__Betaproteobacteria (UID3971)	223	425	211	322	94	9	0	0	0	22.69	1.62	55.56	722076
BIN0171	k__Bacteria (UID203)	5449	104	58	89	5	10	0	0	0	22.41	14.66	90	1970469
SUB0888	k__Bacteria (UID203)	5449	104	58	88	11	5	0	0	0	22.41	6.03	80	941051
SUB0788	k__Bacteria (UID203)	5449	104	58	89	14	0	1	0	0	22.41	3.45	0	1572539
SUB0777	k__Bacteria (UID203)	5449	104	58	90	14	0	0	0	0	22.41	0	0	309889
SUB0752	k__Bacteria (UID203)	5449	104	58	90	10	4	0	0	0	22.41	6.9	100	1471090
SUB0643	k__Bacteria (UID203)	5449	104	58	90	13	1	0	0	0	22.41	0.86	0	772689
SUB0638	k__Bacteria (UID203)	5449	104	58	89	15	0	0	0	0	22.41	0	0	1029018
SUB0392	k__Bacteria (UID203)	5449	104	58	86	15	3	0	0	0	22.41	3.45	66.67	584997
SUB0387	k__Bacteria (UID203)	5449	104	58	90	13	0	1	0	0	22.41	3.45	100	898354
SUB0272	k__Bacteria (UID203)	5449	104	58	86	15	3	0	0	0	22.41	5.17	100	1177957
SUB0224	k__Bacteria (UID203)	5449	104	58	88	15	1	0	0	0	22.41	0.86	100	699483
SUB0573	o__Burkholderiales (UID4000)	193	427	214	310	111	5	1	0	0	22.41	2.6	75	943897
SUB0663	c__Gammaproteobacteria (UID4442)	899	312	185	227	78	7	0	0	0	22.04	2.3	42.86	735348
SUB0871	k__Bacteria (UID2372)	131	177	106	135	41	1	0	0	0	21.98	0.47	100	448779
SUB0298	c__Betaproteobacteria (UID3971)	223	425	211	317	86	22	0	0	0	21.94	4.31	86.36	817781
SUB0332	k__Bacteria (UID203)	5449	103	57	86	17	0	0	0	0	21.93	0	0	569893
SUB0037	k__Bacteria (UID2329)	174	149	89	94	39	13	2	1	0	21.91	9.47	88	677499
SUB0699	k__Bacteria (UID203)	5449	104	58	91	13	0	0	0	0	21.55	0	0	1571223
SUB0575	k__Bacteria (UID203)	5449	104	58	90	14	0	0	0	0	21.55	0	0	673622
SUB0800	k__Bacteria (UID203)	5449	104	58	86	18	0	0	0	0	21.47	0	0	795229
SUB0627	f__Lachnospiraceae (UID1286)	57	420	207	311	104	5	0	0	0	21.26	1.77	40	815312
SUB0539	k__Bacteria (UID203)	5449	104	58	86	18	0	0	0	0	21.16	0	0	1069622
SUB0329	k__Bacteria (UID203)	5449	103	57	89	13	1	0	0	0	21.05	1.75	100	826383
SUB0672	k__Bacteria (UID203)	5449	104	58	89	14	1	0	0	0	21.03	1.72	0	904385
SUB0612	c__Betaproteobacteria (UID3971)	223	425	211	309	108	8	0	0	0	21.03	0.88	62.5	864163
SUB0146	k__Bacteria (UID203)	5449	104	58	86	15	1	2	0	0	20.92	7.24	57.14	1515012
SUB0443	o__Actinomycetales (UID1663)	488	310	185	244	66	0	0	0	0	20.9	0	0	520595
SUB0680	f__Lachnospiraceae (UID1286)	57	420	207	326	86	8	0	0	0	20.87	1.64	100	1025258
SUB0436	root (UID1)	5656	56	24	51	5	0	0	0	0	20.83	0	0	823876
SUB0980	k__Bacteria (UID203)	5449	104	58	54	27	20	3	0	0	20.69	9.48	72.41	1941579
SUB0786	k__Bacteria (UID203)	5449	104	58	89	13	2	0	0	0	20.69	3.45	50	1679966
SUB0694	k__Bacteria (UID203)	5449	104	58	89	13	2	0	0	0	20.69	3.45	100	1470329
SUB0459	k__Bacteria (UID203)	5449	104	58	90	14	0	0	0	0	20.69	0	0	656162
SUB0409	k__Bacteria (UID203)	5449	104	58	90	6	4	4	0	0	20.69	20.69	87.5	481713
SUB0404	k__Bacteria (UID203)	5449	104	58	91	8	4	0	1	0	20.69	12.07	100	1167774
SUB0389	k__Bacteria (UID203)	5449	104	58	91	9	3	1	0	0	20.69	7.76	100	724470
SUB0388	k__Bacteria (UID203)	5449	104	58	90	13	0	1	0	0	20.69	3.45	100	794732
SUB0127	k__Bacteria (UID203)	5449	104	58	90	9	4	1	0	0	20.69	9.48	100	1646985
SUB0035	k__Bacteria (UID203)	5449	104	58	91	8	4	1	0	0	20.69	10.34	100	883566
SUB0358	o__Bacteroidales (UID2657)	160	491	269	356	129	6	0	0	0	20.55	0.6	100	1374370
SUB0438	o__Actinomycetales (UID1530)	622	257	151	177	79	1	0	0	0	20.53	0.33	0	734903
SUB0157	k__Bacteria (UID203)	5449	104	58	85	17	2	0	0	0	20.25	1.88	100	2149788
BIN0090	f__Moraxellaceae (UID4680)	86	689	365	525	71	47	23	15	8	20.23	26.08	71.31	4229305
SUB0676	g__Bacteroides (UID2691)	33	839	309	662	84	73	19	1	0	20.21	14.43	93.38	4096582
SUB0887	c__Gammaproteobacteria (UID4442)	899	312	185	232	75	5	0	0	0	20.2	1.98	100	904241
SUB0479	c__Betaproteobacteria (UID3888)	323	387	234	283	101	3	0	0	0	20.07	0.12	66.67	602198
SUB0236	k__Bacteria (UID203)	5449	103	58	86	17	0	0	0	0	20	0	0	321258
SUB0433	k__Bacteria (UID203)	5449	104	58	88	16	0	0	0	0	19.98	0	0	610532
SUB0671	k__Bacteria (UID203)	5449	104	58	86	17	1	0	0	0	19.97	1.72	100	980078
SUB0414	k__Bacteria (UID203)	5449	104	58	91	12	1	0	0	0	19.83	1.72	100	1819587
BIN0276	o__Rhizobiales (UID3449)	345	430	257	334	94	2	0	0	0	19.55	0.47	50	954130
SUB0762	k__Bacteria (UID203)	5449	103	57	87	14	2	0	0	0	19.44	2.63	100	1905422
SUB0442	k__Bacteria (UID203)	5449	103	58	87	16	0	0	0	0	19.44	0	0	551979
SUB0641	k__Bacteria (UID203)	5449	104	58	83	18	3	0	0	0	19.36	5.17	33.33	1047069
SUB0687	k__Bacteria (UID203)	5449	103	57	92	11	0	0	0	0	19.3	0	0	411440
SUB0628	k__Bacteria (UID203)	5449	103	57	89	13	1	0	0	0	19.3	1.75	0	817532
SUB0214	o__Lactobacillales (UID355)	490	334	183	269	54	7	3	1	0	19.14	6.83	68.18	850500
SUB0267	k__Bacteria (UID203)	5449	104	58	91	10	1	2	0	0	19.12	8.62	100	670019
SUB0246	k__Bacteria (UID203)	5449	104	58	87	11	5	0	1	0	19.12	12.07	81.82	799816
SUB0939	k__Bacteria (UID203)	5449	103	58	90	10	3	0	0	0	18.97	5.17	100	1082276
SUB0934	k__Bacteria (UID203)	5449	104	58	93	7	4	0	0	0	18.97	6.9	100	1535416
SUB0794	k__Bacteria (UID203)	5449	104	58	90	11	3	0	0	0	18.97	5.17	100	563827
SUB0729	k__Bacteria (UID203)	5449	104	58	91	13	0	0	0	0	18.97	0	0	172907
SUB0713	k__Bacteria (UID203)	5449	104	58	91	7	4	2	0	0	18.97	12.07	100	2606667
SUB0613	k__Bacteria (UID203)	5449	104	58	90	13	1	0	0	0	18.97	1.72	100	712864
SUB0588	k__Bacteria (UID203)	5449	104	58	93	8	3	0	0	0	18.97	5.17	66.67	973691
SUB0501	k__Bacteria (UID203)	5449	104	58	91	6	7	0	0	0	18.97	11.21	100	1214488
SUB0232	k__Bacteria (UID203)	5449	104	58	91	13	0	0	0	0	18.97	0	0	1148138
SUB0207	k__Bacteria (UID203)	5449	104	58	91	12	1	0	0	0	18.97	1.72	0	1586472
SUB0123	k__Bacteria (UID203)	5449	104	58	91	9	3	1	0	0	18.97	6.9	100	3584802
SUB0069	k__Bacteria (UID203)	5449	104	58	91	13	0	0	0	0	18.97	0	0	1971354
BIN0302	k__Bacteria (UID2495)	2993	147	91	107	38	2	0	0	0	18.79	0.37	100	643991
BIN0273	c__Deltaproteobacteria (UID3218)	61	284	169	225	58	1	0	0	0	18.69	0.59	0	859784
SUB0495	o__Pseudomonadales (UID4679)	87	674	364	499	150	23	2	0	0	18.62	3.04	86.21	650491
SUB0664	k__Bacteria (UID203)	5449	104	58	86	18	0	0	0	0	18.53	0	0	553057
SUB0789	o__Burkholderiales (UID4105)	54	553	264	443	85	17	7	0	1	18.46	6.4	77.08	1283992
SUB0959	k__Bacteria (UID2569)	434	278	186	214	57	5	2	0	0	18.42	4.21	90.91	467681
SUB0909	k__Bacteria (UID203)	5449	103	57	90	11	2	0	0	0	18.42	3.51	0	198169
SUB0705	k__Bacteria (UID203)	5449	103	57	91	4	5	3	0	0	18.42	18.42	92.86	1337734
SUB0952	k__Bacteria (UID203)	5449	104	58	86	5	7	3	3	0	18.34	23.51	85.29	817146
SUB0072	f__Flavobacteriaceae (UID2817)	81	511	283	414	84	12	0	1	0	18.26	3.07	72.22	1011013
SUB0182	f__Lachnospiraceae (UID1286)	57	420	207	308	100	12	0	0	0	18.2	3.62	83.33	2242486
SUB0636	f__Comamonadaceae (UID4119)	39	693	323	554	120	18	1	0	0	18.14	3.03	57.14	1086248
BIN0140	k__Bacteria (UID203)	5449	104	58	79	11	7	7	0	0	18.1	15.96	78.57	3008226
SUB0986	k__Bacteria (UID203)	5449	104	58	92	11	1	0	0	0	18.1	1.72	100	660611
SUB0961	k__Bacteria (UID203)	5449	104	58	90	12	2	0	0	0	18.1	2.59	50	191946
SUB0923	k__Bacteria (UID203)	5449	104	58	78	23	3	0	0	0	18.1	4.31	66.67	707777
SUB0600	k__Bacteria (UID203)	5449	104	58	93	10	1	0	0	0	18.1	1.72	100	596086
SUB0541	k__Bacteria (UID203)	5449	104	58	92	9	3	0	0	0	18.1	5.17	100	793568
SUB0677	k__Bacteria (UID203)	5449	104	58	87	9	8	0	0	0	18.03	12.93	87.5	3241613
SUB0776	c__Betaproteobacteria (UID3888)	323	387	234	297	84	6	0	0	0	17.96	1.15	66.67	440003
SUB0306	o__Clostridiales (UID1226)	155	278	158	203	71	3	1	0	0	17.72	2.22	50	837969
BIN0186	k__Bacteria (UID203)	5449	104	58	91	6	5	0	1	1	17.59	19.83	57.14	2000205
SUB0756	k__Bacteria (UID203)	5449	104	58	92	8	4	0	0	0	17.59	6.03	100	373019
BIN0321	k__Bacteria (UID1453)	901	171	117	137	34	0	0	0	0	17.55	0	0	793016
SUB0155	k__Bacteria (UID203)	5449	104	58	90	11	3	0	0	0	17.55	5.17	100	1624452
SUB0013	k__Bacteria (UID203)	5449	104	58	90	10	4	0	0	0	17.55	3.45	75	1446500
BIN0247	g__Prevotella (UID2724)	55	567	296	459	103	5	0	0	0	17.48	1.05	20	964929
SUB0730	f__Veillonellaceae (UID1032)	33	423	214	358	63	2	0	0	0	17.46	0.31	0	378077
SUB0484	f__Xanthomonadaceae (UID4214)	55	659	290	553	99	7	0	0	0	17.42	1.2	42.86	455291
SUB0428	k__Bacteria (UID203)	5449	104	58	89	15	0	0	0	0	17.41	0	0	170129
BIN0210	k__Bacteria (UID203)	5449	104	58	89	8	3	2	1	1	17.4	36.21	90.57	1945703
BIN0147	k__Bacteria (UID203)	5449	104	58	70	6	9	13	4	2	17.24	29.83	75	3097038
SUB0958	k__Bacteria (UID203)	5449	104	58	93	9	2	0	0	0	17.24	3.45	100	559404
SUB0885	k__Bacteria (UID203)	5449	104	58	92	12	0	0	0	0	17.24	0	0	801000
SUB0807	k__Bacteria (UID203)	5449	104	58	92	11	1	0	0	0	17.24	1.72	0	1127451
SUB0716	k__Bacteria (UID203)	5449	104	58	92	11	1	0	0	0	17.24	1.72	0	1020499
SUB0678	k__Bacteria (UID203)	5449	104	58	93	5	5	1	0	0	17.24	11.21	75	2453030
SUB0675	k__Bacteria (UID203)	5449	104	58	93	5	3	3	0	0	17.24	14.66	91.67	4574411
SUB0665	k__Bacteria (UID203)	5449	104	58	93	10	1	0	0	0	17.24	1.72	100	457304
SUB0635	k__Bacteria (UID203)	5449	104	58	91	12	1	0	0	0	17.24	0.86	100	1171774
SUB0632	k__Bacteria (UID203)	5449	104	58	93	3	5	2	1	0	17.24	18.97	94.12	1269690
SUB0581	k__Bacteria (UID203)	5449	104	58	93	11	0	0	0	0	17.24	0	0	879250
SUB0499	k__Bacteria (UID203)	5449	104	58	91	12	1	0	0	0	17.24	1.72	100	452094
SUB0273	k__Bacteria (UID203)	5449	104	58	89	11	4	0	0	0	17.24	4.31	100	931382
SUB0268	k__Bacteria (UID203)	5449	104	58	92	10	2	0	0	0	17.24	2.59	50	747764
SUB0258	k__Bacteria (UID203)	5449	104	58	94	9	1	0	0	0	17.24	1.72	100	244617
SUB0007	k__Bacteria (UID203)	5449	104	58	92	12	0	0	0	0	17.24	0	0	509629
SUB0538	k__Bacteria (UID203)	5449	104	58	77	21	6	0	0	0	17.11	0.94	100	1094632
SUB0733	k__Bacteria (UID203)	5449	103	57	90	13	0	0	0	0	16.99	0	0	359083
SUB0949	root (UID1)	5656	56	24	51	1	3	0	1	0	16.67	20.83	66.67	1271460
SUB0692	root (UID1)	5656	56	24	52	3	0	1	0	0	16.67	8.33	100	1506010
SUB0542	root (UID1)	5656	56	24	52	3	1	0	0	0	16.67	4.17	100	752736
SUB0095	root (UID1)	5656	56	24	52	0	4	0	0	0	16.67	16.67	100	1529341
SUB0534	f__Comamonadaceae (UID4119)	39	693	323	562	104	26	1	0	0	16.61	3.98	41.38	888150
BIN0312	k__Bacteria (UID203)	5449	102	56	87	14	1	0	0	0	16.56	0.89	100	933875
SUB0746	f__Comamonadaceae (UID4119)	39	693	323	576	106	11	0	0	0	16.46	1.6	72.73	758968
BIN0329	k__Bacteria (UID203)	5449	98	58	82	15	1	0	0	0	16.38	1.72	0	479076
SUB0669	k__Bacteria (UID203)	5449	104	58	94	9	1	0	0	0	16.38	1.72	100	1553553
SUB0033	k__Bacteria (UID203)	5449	104	58	92	10	0	2	0	0	16.38	6.9	100	1220186
SUB0590	k__Bacteria (UID2569)	434	275	184	223	50	2	0	0	0	16.3	0.82	50	829283
SUB0775	k__Bacteria (UID203)	5449	104	58	80	16	8	0	0	0	16.21	1.25	62.5	585492
SUB0023	k__Bacteria (UID203)	5449	104	58	91	12	1	0	0	0	16.14	1.72	100	317973
BIN0297	o__Burkholderiales (UID4105)	54	553	264	455	95	3	0	0	0	16.09	0.8	0	618763
SUB0380	o__Clostridiales (UID1120)	304	250	143	172	69	7	1	1	0	16.08	4.55	75	813720
SUB0732	f__Veillonellaceae (UID1032)	33	423	214	333	89	1	0	0	0	16.04	0.47	0	297975
SUB0797	k__Bacteria (UID203)	5449	104	58	84	18	2	0	0	0	15.94	1.02	100	439150
BIN0285	k__Bacteria (UID203)	5449	104	58	90	14	0	0	0	0	15.83	0	0	873490
SUB0706	k__Bacteria (UID203)	5449	103	57	93	3	6	1	0	0	15.79	14.04	88.89	1195261
SUB0920	f__Comamonadaceae (UID4119)	39	693	323	588	88	12	5	0	0	15.75	4.08	70.37	1075435
SUB0950	k__Bacteria (UID203)	5449	104	58	76	6	14	6	2	0	15.74	20.69	79.55	982301
BIN0027	k__Bacteria (UID203)	5449	104	58	92	3	6	2	1	0	15.67	19.83	100	7587353
SUB0478	k__Bacteria (UID203)	5449	104	58	93	11	0	0	0	0	15.67	0	0	487649
BIN0322	c__Alphaproteobacteria (UID3422)	26	529	308	440	85	4	0	0	0	15.64	0.6	25	401494
SUB0915	k__Bacteria (UID203)	5449	104	58	91	12	1	0	0	0	15.52	1.72	0	802233
SUB0743	k__Bacteria (UID203)	5449	104	58	92	11	1	0	0	0	15.52	0.86	0	668538
SUB0690	k__Bacteria (UID203)	5449	104	58	94	8	2	0	0	0	15.52	3.45	100	2479974
SUB0582	k__Bacteria (UID203)	5449	104	58	94	10	0	0	0	0	15.52	0	0	544393
SUB0514	k__Bacteria (UID203)	5449	104	58	92	12	0	0	0	0	15.52	0	0	461975
SUB0488	k__Bacteria (UID203)	5449	104	58	94	10	0	0	0	0	15.52	0	0	383942
SUB0468	k__Bacteria (UID203)	5449	104	58	94	10	0	0	0	0	15.52	0	0	368080
SUB0210	k__Bacteria (UID203)	5449	104	58	92	12	0	0	0	0	15.52	0	0	973384
SUB0156	k__Bacteria (UID203)	5449	104	58	93	8	2	1	0	0	15.52	6.9	100	2656422
BIN0323	o__Clostridiales (UID1212)	172	263	149	210	53	0	0	0	0	15.49	0	0	482918
SUB0707	k__Bacteria (UID203)	5449	103	57	62	22	18	1	0	0	15.47	9.95	90.48	948315
SUB0731	f__Veillonellaceae (UID1032)	33	423	214	335	83	5	0	0	0	15.32	0.59	20	412140
SUB0586	k__Bacteria (UID2569)	434	275	184	211	61	3	0	0	0	15.22	1.36	100	1015043
SUB0602	k__Bacteria (UID2569)	434	275	184	223	52	0	0	0	0	15.05	0	0	506050
SUB0830	k__Bacteria (UID203)	5449	104	58	87	15	2	0	0	0	14.95	1.88	50	298470
SUB0150	k__Bacteria (UID203)	5449	104	58	88	14	2	0	0	0	14.86	0.31	50	265151
SUB0644	c__Deltaproteobacteria (UID3217)	62	280	168	202	58	19	1	0	0	14.7	5.28	68.18	601669
SUB0778	k__Bacteria (UID203)	5449	104	58	93	10	1	0	0	0	14.66	1.72	100	256320
SUB0423	k__Bacteria (UID203)	5449	104	58	91	12	1	0	0	0	14.66	0.86	100	348518
SUB0270	k__Bacteria (UID203)	5449	104	58	95	7	1	1	0	0	14.66	5.17	100	2237092
SUB0470	k__Bacteria (UID203)	5449	104	58	90	14	0	0	0	0	14.58	0	0	297931
BIN0313	k__Bacteria (UID203)	5449	104	58	86	17	1	0	0	0	14.5	0.16	100	483232
BIN0143	k__Bacteria (UID203)	5449	103	57	90	7	5	0	0	1	14.35	12.28	86.67	2536552
SUB0486	f__Xanthomonadaceae (UID4214)	55	659	290	554	102	3	0	0	0	14.32	0.31	33.33	572961
SUB0655	f__Lachnospiraceae (UID1286)	57	420	207	317	102	1	0	0	0	14.25	0.48	100	819228
SUB0771	k__Bacteria (UID203)	5449	104	58	93	10	1	0	0	0	14.11	1.72	100	361893
SUB0427	k__Bacteria (UID203)	5449	104	58	93	10	1	0	0	0	14.11	0.86	100	295943
SUB0734	k__Bacteria (UID203)	5449	103	57	94	9	0	0	0	0	14.04	0	0	312015
SUB0710	k__Bacteria (UID203)	5449	103	57	93	3	5	2	0	0	14.04	14.04	100	754182
SUB0020	k__Bacteria (UID203)	5449	103	57	93	9	1	0	0	0	14.04	0.88	100	325764
SUB0954	k__Bacteria (UID203)	5449	104	58	94	9	1	0	0	0	13.95	1.72	0	753164
SUB0932	k__Bacteria (UID203)	5449	104	58	95	9	0	0	0	0	13.79	0	0	156445
SUB0766	k__Bacteria (UID203)	5449	104	58	94	10	0	0	0	0	13.79	0	0	883817
SUB0642	k__Bacteria (UID203)	5449	104	58	94	10	0	0	0	0	13.79	0	0	916731
SUB0576	k__Bacteria (UID203)	5449	104	58	96	8	0	0	0	0	13.79	0	0	575338
SUB0536	k__Bacteria (UID203)	5449	104	58	95	8	1	0	0	0	13.79	1.72	100	700408
SUB0506	k__Bacteria (UID203)	5449	104	58	95	3	6	0	0	0	13.79	8.62	100	889242
SUB0485	k__Bacteria (UID203)	5449	104	58	91	13	0	0	0	0	13.79	0	0	569941
SUB0477	k__Bacteria (UID203)	5449	104	58	95	7	2	0	0	0	13.79	2.59	50	683802
SUB0381	k__Bacteria (UID203)	5449	104	58	96	6	2	0	0	0	13.79	3.45	100	876624
SUB0278	k__Bacteria (UID203)	5449	104	58	92	5	5	2	0	0	13.79	12.76	72.73	4286384
SUB0116	k__Bacteria (UID203)	5449	104	58	94	10	0	0	0	0	13.79	0	0	982928
SUB0316	o__Clostridiales (UID1226)	155	278	158	216	62	0	0	0	0	13.61	0	0	1025949
SUB0965	k__Bacteria (UID203)	5449	104	58	87	17	0	0	0	0	13.54	0	0	335554
SUB0894	k__Bacteria (UID203)	5449	104	58	90	14	0	0	0	0	13.53	0	0	184491
SUB0254	k__Bacteria (UID203)	5449	104	58	91	13	0	0	0	0	13.45	0	0	439501
SUB0769	k__Bacteria (UID203)	5449	104	58	92	10	2	0	0	0	13.42	3.45	100	444711
SUB0008	k__Bacteria (UID2569)	434	278	186	215	59	3	1	0	0	13.17	1.97	66.67	510905
SUB0264	k__Bacteria (UID203)	5449	103	57	93	9	0	0	1	0	13.16	2.63	100	907888
SUB0592	k__Bacteria (UID203)	5449	104	58	91	13	0	0	0	0	12.96	0	0	320377
SUB0174	k__Bacteria (UID203)	5449	101	57	88	13	0	0	0	0	12.92	0	0	475748
SUB0821	o__Clostridiales (UID1120)	304	247	141	186	61	0	0	0	0	12.85	0	0	506974
BIN0326	k__Bacteria (UID2982)	88	227	146	177	50	0	0	0	0	12.7	0	0	483046
SUB0447	k__Bacteria (UID203)	5449	104	58	95	9	0	0	0	0	12.64	0	0	311491
SUB0674	o__Pseudomonadales (UID4488)	185	813	308	662	145	6	0	0	0	12.59	0.61	66.67	516652
SUB0929	k__Bacteria (UID203)	5449	104	58	91	12	1	0	0	0	12.54	1.72	100	170769
SUB0662	root (UID1)	5656	56	24	53	3	0	0	0	0	12.5	0	0	990757
SUB0631	root (UID1)	5656	56	24	52	1	1	2	0	0	12.5	14.58	100	1830819
SUB0458	root (UID1)	5656	56	24	53	2	1	0	0	0	12.5	4.17	0	714342
SUB0402	root (UID1)	5656	56	24	53	2	1	0	0	0	12.5	4.17	100	1616677
SUB0318	root (UID1)	5656	56	24	52	2	1	1	0	0	12.5	6.25	100	957558
SUB0266	root (UID1)	5656	56	24	53	1	1	1	0	0	12.5	12.5	50	873503
SUB0184	root (UID1)	5656	56	24	53	3	0	0	0	0	12.5	0	0	1022270
SUB0973	k__Bacteria (UID203)	5449	103	57	94	9	0	0	0	0	12.44	0	0	365285
SUB0709	k__Bacteria (UID203)	5449	103	57	92	5	5	1	0	0	12.44	11.11	87.5	831884
SUB0673	k__Bacteria (UID203)	5449	103	57	92	11	0	0	0	0	12.42	0	0	563443
SUB0314	k__Bacteria (UID203)	5449	103	57	94	8	1	0	0	0	12.28	1.75	0	1375678
SUB0310	k__Bacteria (UID203)	5449	103	57	94	7	2	0	0	0	12.28	1.75	100	462112
SUB0293	k__Bacteria (UID203)	5449	102	57	95	7	0	0	0	0	12.28	0	0	907731
SUB0890	k__Bacteria (UID203)	5449	104	58	96	7	0	1	0	0	12.07	3.45	100	526261
SUB0872	k__Bacteria (UID203)	5449	104	58	95	6	3	0	0	0	12.07	5.17	66.67	492316
SUB0829	k__Bacteria (UID203)	5449	104	58	97	7	0	0	0	0	12.07	0	0	360790
SUB0802	k__Bacteria (UID203)	5449	104	58	96	8	0	0	0	0	12.07	0	0	724148
SUB0780	k__Bacteria (UID203)	5449	104	58	95	9	0	0	0	0	12.07	0	0	811037
SUB0742	k__Bacteria (UID203)	5449	104	58	97	7	0	0	0	0	12.07	0	0	635847
SUB0666	k__Bacteria (UID203)	5449	104	58	96	8	0	0	0	0	12.07	0	0	450860
SUB0583	k__Bacteria (UID203)	5449	104	58	95	8	1	0	0	0	12.07	1.72	0	310401
SUB0535	k__Bacteria (UID203)	5449	104	58	95	8	1	0	0	0	12.07	1.72	100	777056
SUB0520	k__Bacteria (UID203)	5449	104	58	95	9	0	0	0	0	12.07	0	0	343366
SUB0513	k__Bacteria (UID203)	5449	104	58	96	8	0	0	0	0	12.07	0	0	905646
SUB0503	k__Bacteria (UID203)	5449	104	58	94	2	5	3	0	0	12.07	13.79	100	883612
SUB0489	k__Bacteria (UID203)	5449	104	58	95	9	0	0	0	0	12.07	0	0	363782
SUB0475	k__Bacteria (UID203)	5449	104	58	96	8	0	0	0	0	12.07	0	0	570637
SUB0417	k__Bacteria (UID203)	5449	104	58	96	7	1	0	0	0	12.07	1.72	0	793166
SUB0391	c__Gammaproteobacteria (UID4201)	1164	275	174	206	67	0	1	0	1	12.07	2.3	30.77	619430
SUB0250	k__Bacteria (UID203)	5449	104	58	93	8	2	1	0	0	12.07	3.45	100	419552
SUB0770	k__Bacteria (UID203)	5449	104	58	91	13	0	0	0	0	11.99	0	0	366087
SUB0783	o__Rhodospirillales (UID3754)	63	336	201	260	69	7	0	0	0	11.97	1.21	71.43	357413
SUB0516	p__Bacteroidetes (UID2605)	350	316	210	273	41	2	0	0	0	11.9	0.95	100	395065
SUB0301	k__Bacteria (UID203)	5449	104	58	90	14	0	0	0	0	11.69	0	0	250170
SUB0169	k__Bacteria (UID203)	5449	104	58	93	5	5	1	0	0	11.68	9.48	87.5	1768411
SUB0916	f__Rhodocyclaceae (UID3972)	30	540	241	441	92	7	0	0	0	11.56	2.12	57.14	677097
SUB0405	c__Gammaproteobacteria (UID4201)	1164	275	174	222	38	10	5	0	0	11.49	6.73	92	822317
SUB0796	k__Bacteria (UID203)	5449	104	58	88	16	0	0	0	0	11.44	0	0	479126
SUB0753	f__Flavobacteriaceae (UID2817)	81	511	283	439	58	12	2	0	0	11.38	2.74	83.33	636294
SUB0396	o__Clostridiales (UID1120)	304	249	142	215	34	0	0	0	0	11.27	0	0	404212
BIN0342	k__Bacteria (UID203)	5449	104	58	97	7	0	0	0	0	11.21	0	0	420707
SUB0416	k__Bacteria (UID203)	5449	104	58	95	7	1	1	0	0	11.21	2.59	100	1037950
SUB0505	f__Moraxellaceae (UID4680)	86	689	365	594	53	34	4	3	1	11.1	8.18	90.54	800507
SUB0876	k__Bacteria (UID203)	5449	104	58	94	10	0	0	0	0	10.97	0	0	327644
SUB0935	k__Bacteria (UID203)	5449	104	58	97	7	0	0	0	0	10.92	0	0	1481345
SUB0593	k__Bacteria (UID203)	5449	104	58	97	7	0	0	0	0	10.92	0	0	226891
SUB0420	o__Clostridiales (UID1120)	304	250	143	182	62	4	2	0	0	10.84	3.71	80	823846
BIN0369	k__Bacteria (UID203)	5449	104	58	95	9	0	0	0	0	10.82	0	0	215975
BIN0349	k__Bacteria (UID203)	5449	104	58	93	11	0	0	0	0	10.82	0	0	270151
SUB0543	k__Bacteria (UID203)	5449	104	58	95	9	0	0	0	0	10.82	0	0	652595
SUB0257	o__Clostridiales (UID1212)	172	263	149	228	31	4	0	0	0	10.75	0.92	75	261505
SUB0500	o__Pseudomonadales (UID4679)	87	674	364	586	77	10	1	0	0	10.62	1.56	76.92	374435
SUB0091	o__Clostridiales (UID1212)	172	263	149	225	38	0	0	0	0	10.58	0	0	265627
BIN0332	c__Clostridia (UID1118)	387	223	124	182	41	0	0	0	0	10.53	0	0	398794
SUB0683	k__Bacteria (UID203)	5449	103	57	96	7	0	0	0	0	10.53	0	0	317510
SUB0546	k__Bacteria (UID203)	5449	104	58	94	9	1	0	0	0	10.5	1.72	100	574597
SUB0795	k__Bacteria (UID203)	5449	104	58	97	7	0	0	0	0	10.34	0	0	547708
SUB0650	k__Bacteria (UID203)	5449	104	58	98	5	1	0	0	0	10.34	1.72	100	1374504
SUB0622	k__Bacteria (UID203)	5449	104	58	97	6	1	0	0	0	10.34	1.72	100	188697
SUB0518	k__Bacteria (UID203)	5449	104	58	96	8	0	0	0	0	10.34	0	0	286881
SUB0517	k__Bacteria (UID203)	5449	104	58	98	6	0	0	0	0	10.34	0	0	297653
SUB0497	k__Bacteria (UID203)	5449	104	58	97	7	0	0	0	0	10.34	0	0	568979
SUB0406	k__Bacteria (UID203)	5449	104	58	84	14	2	4	0	0	10.34	2.27	100	880643
SUB0354	k__Bacteria (UID203)	5449	104	58	98	4	1	1	0	0	10.34	5.17	100	1392398
BIN0327	o__Clostridiales (UID1212)	172	263	149	225	37	1	0	0	0	10.24	0.02	0	428904
SUB0341	o__Actinomycetales (UID1663)	488	310	185	258	51	1	0	0	0	10.11	0.54	100	502414
SUB0754	f__Flavobacteriaceae (UID2817)	81	511	283	439	55	15	2	0	0	10.1	3.4	80.95	454402
SUB0601	k__Bacteria (UID2569)	434	275	184	238	37	0	0	0	0	10.09	0	0	601844
SUB0803	k__Bacteria (UID2569)	434	278	186	236	37	5	0	0	0	10.05	1.43	100	731238
SUB0302	k__Bacteria (UID203)	5449	104	58	95	9	0	0	0	0	9.77	0	0	198654
SUB0487	k__Bacteria (UID203)	5449	104	58	87	16	1	0	0	0	9.76	0.34	0	326014
BIN0325	k__Bacteria (UID203)	5449	104	58	92	12	0	0	0	0	9.56	0	0	403448
SUB0024	k__Bacteria (UID203)	5449	104	58	92	12	0	0	0	0	9.56	0	0	335463
BIN0287	k__Bacteria (UID203)	5449	104	58	97	7	0	0	0	0	9.48	0	0	919318
SUB0981	k__Bacteria (UID203)	5449	104	58	97	4	0	3	0	0	9.48	10.34	77.78	1099619
SUB0944	k__Bacteria (UID203)	5449	104	58	98	6	0	0	0	0	9.48	0	0	207707
SUB0702	k__Bacteria (UID203)	5449	104	58	97	6	1	0	0	0	9.48	1.72	0	733679
SUB0263	k__Bacteria (UID203)	5449	104	58	98	4	1	1	0	0	9.48	5.17	100	1432778
SUB0826	k__Bacteria (UID203)	5449	104	58	94	8	2	0	0	0	9.4	3.45	100	501171
SUB0025	c__Betaproteobacteria (UID3888)	323	387	234	337	49	1	0	0	0	9.31	0.03	100	245570
SUB0494	k__Bacteria (UID203)	5449	104	58	95	9	0	0	0	0	9.25	0	0	243463
SUB0125	k__Bacteria (UID203)	5449	104	58	94	6	4	0	0	0	9.25	6.03	75	2205240
BIN0379	k__Bacteria (UID203)	5449	103	57	95	8	0	0	0	0	9.09	0	0	305228
SUB0985	k__Bacteria (UID203)	5449	104	58	94	9	1	0	0	0	9.09	1.72	100	977525
SUB0653	k__Bacteria (UID203)	5449	104	58	94	10	0	0	0	0	9.09	0	0	507948
SUB0974	k__Bacteria (UID203)	5449	103	57	89	14	0	0	0	0	9.01	0	0	397936
SUB0299	c__Betaproteobacteria (UID3971)	223	425	211	385	39	1	0	0	0	8.96	0.24	100	378166
SUB0560	k__Bacteria (UID203)	5449	104	58	97	7	0	0	0	0	8.93	0	0	154021
SUB0604	k__Bacteria (UID2569)	434	275	184	234	40	1	0	0	0	8.91	0.54	0	281074
SUB0444	o__Actinomycetales (UID1696)	455	315	190	279	36	0	0	0	0	8.9	0	0	298899
SUB0346	f__Lachnospiraceae (UID1286)	57	420	207	342	74	4	0	0	0	8.79	1.13	100	466006
SUB0764	k__Bacteria (UID203)	5449	103	57	98	4	1	0	0	0	8.77	1.75	100	1552512
SUB0737	k__Bacteria (UID203)	5449	103	57	98	4	1	0	0	0	8.77	1.75	100	272941
SUB0708	k__Bacteria (UID203)	5449	103	57	98	1	4	0	0	0	8.77	7.02	100	944773
SUB0827	k__Bacteria (UID203)	5449	104	58	93	9	2	0	0	0	8.7	3.45	50	373002
SUB0962	k__Bacteria (UID203)	5449	104	58	98	6	0	0	0	0	8.62	0	0	211438
SUB0922	k__Bacteria (UID203)	5449	104	58	99	5	0	0	0	0	8.62	0	0	844802
SUB0818	k__Bacteria (UID203)	5449	104	58	99	5	0	0	0	0	8.62	0	0	628640
SUB0755	k__Bacteria (UID203)	5449	104	58	98	6	0	0	0	0	8.62	0	0	444107
SUB0741	k__Bacteria (UID203)	5449	104	58	97	7	0	0	0	0	8.62	0	0	671044
SUB0695	k__Bacteria (UID203)	5449	104	58	99	5	0	0	0	0	8.62	0	0	1267696
SUB0652	k__Bacteria (UID203)	5449	104	58	97	7	0	0	0	0	8.62	0	0	686569
SUB0639	k__Bacteria (UID203)	5449	104	58	98	6	0	0	0	0	8.62	0	0	461275
SUB0587	k__Bacteria (UID203)	5449	104	58	97	5	0	2	0	0	8.62	3.45	100	953174
SUB0572	k__Bacteria (UID203)	5449	104	58	99	5	0	0	0	0	8.62	0	0	159385
SUB0555	k__Bacteria (UID203)	5449	104	58	99	5	0	0	0	0	8.62	0	0	180812
SUB0553	k__Bacteria (UID203)	5449	104	58	97	7	0	0	0	0	8.62	0	0	223602
SUB0521	k__Bacteria (UID203)	5449	104	58	93	11	0	0	0	0	8.62	0	0	259394
SUB0515	k__Bacteria (UID203)	5449	104	58	99	5	0	0	0	0	8.62	0	0	495579
SUB0498	k__Bacteria (UID203)	5449	104	58	98	5	1	0	0	0	8.62	1.72	100	376065
SUB0415	k__Bacteria (UID203)	5449	104	58	99	5	0	0	0	0	8.62	0	0	656240
SUB0256	k__Bacteria (UID203)	5449	104	58	98	6	0	0	0	0	8.62	0	0	262984
SUB0208	k__Bacteria (UID203)	5449	104	58	99	5	0	0	0	0	8.62	0	0	1595722
SUB0570	k__Bacteria (UID203)	5449	104	58	94	10	0	0	0	0	8.54	0	0	210028
SUB0469	o__Clostridiales (UID1120)	304	250	143	198	49	3	0	0	0	8.51	0.58	100	334745
SUB0736	k__Bacteria (UID203)	5449	104	58	89	14	1	0	0	0	8.46	0.16	0	232584
SUB0717	k__Bacteria (UID203)	5449	104	58	89	15	0	0	0	0	8.35	0	0	468476
BIN0197	root (UID1)	5656	56	24	54	1	0	1	0	0	8.33	8.33	100	1917071
SUB0989	root (UID1)	5656	56	24	54	2	0	0	0	0	8.33	0	0	345814
SUB0969	root (UID1)	5656	56	24	54	2	0	0	0	0	8.33	0	0	228610
SUB0956	root (UID1)	5656	56	24	53	1	1	1	0	0	8.33	6.25	75	573850
SUB0938	root (UID1)	5656	56	24	54	0	2	0	0	0	8.33	8.33	100	1183142
SUB0937	root (UID1)	5656	56	24	54	0	2	0	0	0	8.33	8.33	100	1255184
SUB0897	root (UID1)	5656	56	24	54	2	0	0	0	0	8.33	0	0	163330
SUB0891	root (UID1)	5656	56	24	54	1	1	0	0	0	8.33	4.17	0	462421
SUB0828	root (UID1)	5656	56	24	54	1	1	0	0	0	8.33	4.17	100	389226
SUB0804	root (UID1)	5656	56	24	54	2	0	0	0	0	8.33	0	0	196356
SUB0801	root (UID1)	5656	56	24	54	2	0	0	0	0	8.33	0	0	1000647
SUB0793	root (UID1)	5656	56	24	54	2	0	0	0	0	8.33	0	0	874860
SUB0779	root (UID1)	5656	56	24	54	2	0	0	0	0	8.33	0	0	857974
SUB0751	root (UID1)	5656	56	24	54	0	2	0	0	0	8.33	8.33	100	1849906
SUB0748	root (UID1)	5656	56	24	54	2	0	0	0	0	8.33	0	0	551908
SUB0646	root (UID1)	5656	56	24	54	2	0	0	0	0	8.33	0	0	284530
SUB0618	root (UID1)	5656	56	24	54	2	0	0	0	0	8.33	0	0	244814
SUB0552	root (UID1)	5656	56	24	54	2	0	0	0	0	8.33	0	0	247475
SUB0544	root (UID1)	5656	56	24	54	2	0	0	0	0	8.33	0	0	601558
SUB0524	root (UID1)	5656	56	24	54	2	0	0	0	0	8.33	0	0	175469
SUB0377	root (UID1)	5656	56	24	54	2	0	0	0	0	8.33	0	0	1494358
SUB0359	root (UID1)	5656	56	24	54	1	1	0	0	0	8.33	4.17	100	1191453
SUB0340	root (UID1)	5656	56	24	54	2	0	0	0	0	8.33	0	0	1105267
SUB0323	root (UID1)	5656	56	24	54	2	0	0	0	0	8.33	0	0	240618
SUB0315	root (UID1)	5656	56	24	54	2	0	0	0	0	8.33	0	0	1193911
SUB0309	root (UID1)	5656	56	24	54	2	0	0	0	0	8.33	0	0	427918
SUB0255	root (UID1)	5656	56	24	54	2	0	0	0	0	8.33	0	0	290633
SUB0243	root (UID1)	5656	56	24	54	2	0	0	0	0	8.33	0	0	317952
SUB0531	k__Bacteria (UID203)	5449	103	57	96	7	0	0	0	0	7.89	0	0	248340
SUB0300	k__Bacteria (UID203)	5449	103	57	97	6	0	0	0	0	7.89	0	0	290984
SUB0647	k__Bacteria (UID203)	5449	104	58	98	6	0	0	0	0	7.76	0	0	221157
SUB0615	k__Bacteria (UID203)	5449	104	58	99	5	0	0	0	0	7.76	0	0	309444
SUB0413	k__Bacteria (UID203)	5449	104	58	99	5	0	0	0	0	7.76	0	0	833507
SUB0260	k__Bacteria (UID203)	5449	104	58	98	6	0	0	0	0	7.76	0	0	186598
SUB0093	k__Bacteria (UID203)	5449	104	58	99	5	0	0	0	0	7.76	0	0	170858
SUB0927	p__Actinobacteria (UID2112)	31	211	124	185	26	0	0	0	0	7.75	0	0	218795
SUB0834	k__Bacteria (UID203)	5449	104	58	95	8	1	0	0	0	7.68	0.16	0	217131
SUB0912	k__Bacteria (UID203)	5449	103	57	95	8	0	0	0	0	7.66	0	0	156268
SUB0814	k__Bacteria (UID203)	5449	104	58	96	8	0	0	0	0	7.52	0	0	161699
SUB0739	k__Bacteria (UID203)	5449	104	58	95	9	0	0	0	0	7.52	0	0	154200
SUB0073	f__Flavobacteriaceae (UID2817)	81	511	283	441	65	4	1	0	0	7.48	1.42	100	777958
SUB0809	k__Bacteria (UID203)	5449	104	58	95	9	0	0	0	0	7.37	0	0	216291
SUB0975	k__Bacteria (UID203)	5449	103	57	96	7	0	0	0	0	7.34	0	0	213107
SUB0845	k__Bacteria (UID203)	5449	104	58	97	7	0	0	0	0	7.24	0	0	357767
SUB0176	k__Bacteria (UID203)	5449	101	57	89	12	0	0	0	0	7.22	0	0	221484
SUB1008	k__Bacteria (UID203)	5449	104	58	98	5	1	0	0	0	7.21	1.72	100	510905
SUB0492	k__Bacteria (UID203)	5449	104	58	98	6	0	0	0	0	7.05	0	0	242140
SUB0901	k__Bacteria (UID203)	5449	104	58	92	12	0	0	0	0	7.02	0	0	162751
SUB0711	k__Bacteria (UID203)	5449	103	57	97	5	1	0	0	0	7.02	1.75	100	563054
SUB0657	k__Bacteria (UID203)	5449	103	57	98	5	0	0	0	0	7.02	0	0	317580
SUB0529	k__Bacteria (UID203)	5449	103	57	99	4	0	0	0	0	7.02	0	0	511353
SUB0311	k__Bacteria (UID203)	5449	103	57	96	7	0	0	0	0	7.02	0	0	443586
BIN0107	k__Bacteria (UID203)	5449	104	58	99	2	0	1	1	1	6.9	20.69	94.59	3468304
SUB0914	k__Bacteria (UID203)	5449	104	58	100	4	0	0	0	0	6.9	0	0	939275
SUB0895	k__Bacteria (UID203)	5449	104	58	99	5	0	0	0	0	6.9	0	0	189314
SUB0869	k__Bacteria (UID203)	5449	104	58	99	5	0	0	0	0	6.9	0	0	152439
SUB0854	k__Bacteria (UID203)	5449	104	58	97	7	0	0	0	0	6.9	0	0	243003
SUB0551	k__Bacteria (UID203)	5449	104	58	99	5	0	0	0	0	6.9	0	0	233009
SUB0472	k__Bacteria (UID203)	5449	104	58	99	5	0	0	0	0	6.9	0	0	225579
SUB0395	k__Bacteria (UID203)	5449	104	58	100	4	0	0	0	0	6.9	0	0	539250
SUB0220	k__Bacteria (UID203)	5449	104	58	100	3	1	0	0	0	6.9	1.72	100	260748
SUB0209	k__Bacteria (UID203)	5449	104	58	99	5	0	0	0	0	6.9	0	0	1074289
SUB0502	k__Bacteria (UID203)	5449	104	58	92	5	5	2	0	0	6.84	4.55	100	1023291
BIN0316	k__Bacteria (UID203)	5449	104	58	94	10	0	0	0	0	6.82	0	0	751561
SUB0218	o__Lactobacillales (UID355)	490	334	183	285	47	1	0	1	0	6.74	1.09	42.86	720605
SUB0738	k__Bacteria (UID203)	5449	104	58	98	6	0	0	0	0	6.61	0	0	208677
SUB0955	k__Bacteria (UID203)	5449	104	58	94	7	3	0	0	0	6.53	3.16	66.67	724597
SUB0490	k__Bacteria (UID203)	5449	104	58	97	7	0	0	0	0	6.5	0	0	294803
SUB0450	o__Actinomycetales (UID1590)	562	286	170	254	32	0	0	0	0	6.36	0	0	240795
SUB0847	k__Bacteria (UID203)	5449	104	58	94	10	0	0	0	0	6.27	0	0	260018
SUB0117	root (UID1)	5656	56	24	53	3	0	0	0	0	6.25	0	0	269848
BIN0310	k__Bacteria (UID203)	5449	104	58	93	11	0	0	0	0	6.16	0	0	598985
BIN0356	k__Bacteria (UID203)	5449	103	57	94	8	1	0	0	0	6.06	1.75	100	295189
SUB1007	k__Bacteria (UID203)	5449	104	58	99	5	0	0	0	0	6.03	0	0	509629
SUB0606	k__Bacteria (UID203)	5449	104	58	99	5	0	0	0	0	6.03	0	0	214353
SUB0168	k__Bacteria (UID203)	5449	104	58	100	3	0	1	0	0	6.03	3.45	100	1983346
SUB0446	k__Bacteria (UID203)	5449	104	58	95	9	0	0	0	0	5.96	0	0	291982
SUB0100	p__Proteobacteria (UID3061)	115	395	260	363	29	2	1	0	0	5.86	1.54	100	409778
SUB0090	k__Bacteria (UID203)	5449	102	56	93	8	1	0	0	0	5.84	1.79	0	451534
SUB0342	k__Bacteria (UID203)	5449	103	58	90	12	1	0	0	0	5.84	0.57	100	341403
SUB0545	f__Rhodocyclaceae (UID3972)	30	540	241	500	39	1	0	0	0	5.7	0.41	100	330584
SUB0933	p__Actinobacteria (UID2112)	31	211	124	191	20	0	0	0	0	5.65	0	0	162556
SUB0984	k__Bacteria (UID203)	5449	104	58	98	6	0	0	0	0	5.64	0	0	1306438
SUB0882	k__Bacteria (UID203)	5449	104	58	97	7	0	0	0	0	5.64	0	0	169781
SUB0274	k__Bacteria (UID203)	5449	104	58	97	6	0	1	0	0	5.64	1.72	100	910200
SUB0200	k__Bacteria (UID203)	5449	104	58	98	6	0	0	0	0	5.64	0	0	277404
SUB0400	o__Clostridiales (UID1120)	304	249	142	208	40	1	0	0	0	5.63	0.35	100	236134
SUB0811	k__Bacteria (UID203)	5449	104	58	98	6	0	0	0	0	5.49	0	0	228315
SUB0261	o__Clostridiales (UID1212)	172	263	149	233	30	0	0	0	0	5.49	0	0	173301
SUB0682	f__Lachnospiraceae (UID1286)	57	420	207	366	51	3	0	0	0	5.36	0.08	100	298896
SUB0999	k__Bacteria (UID203)	5449	104	58	100	4	0	0	0	0	5.33	0	0	219522
SUB0607	k__Bacteria (UID203)	5449	104	58	99	5	0	0	0	0	5.33	0	0	168769
SUB0198	k__Bacteria (UID203)	5449	104	58	99	5	0	0	0	0	5.33	0	0	388879
SUB0808	k__Bacteria (UID203)	5449	104	58	94	10	0	0	0	0	5.3	0	0	371673
SUB0464	k__Bacteria (UID203)	5449	103	57	100	3	0	0	0	0	5.26	0	0	230019
SUB0330	k__Bacteria (UID203)	5449	103	57	93	9	1	0	0	0	5.18	0.88	100	448429
BIN0353	k__Bacteria (UID203)	5449	104	58	99	5	0	0	0	0	5.17	0	0	232178
SUB0951	k__Bacteria (UID203)	5449	104	58	100	3	1	0	0	0	5.17	0.86	100	921523
SUB0945	k__Bacteria (UID203)	5449	104	58	101	3	0	0	0	0	5.17	0	0	182615
SUB0908	k__Bacteria (UID203)	5449	104	58	101	2	0	1	0	0	5.17	3.45	66.67	405736
SUB0906	k__Bacteria (UID203)	5449	104	58	101	3	0	0	0	0	5.17	0	0	151245
SUB0873	k__Bacteria (UID203)	5449	104	58	99	5	0	0	0	0	5.17	0	0	404123
SUB0851	k__Bacteria (UID203)	5449	104	58	97	7	0	0	0	0	5.17	0	0	297192
SUB0785	k__Bacteria (UID203)	5449	104	58	100	4	0	0	0	0	5.17	0	0	301628
SUB0621	k__Bacteria (UID203)	5449	104	58	101	3	0	0	0	0	5.17	0	0	182415
SUB0616	k__Bacteria (UID203)	5449	104	58	101	3	0	0	0	0	5.17	0	0	293326
SUB0483	k__Bacteria (UID203)	5449	104	58	99	5	0	0	0	0	5.17	0	0	276901
SUB0429	k__Bacteria (UID203)	5449	104	58	100	4	0	0	0	0	5.17	0	0	164849
SUB0347	k__Bacteria (UID203)	5449	104	58	100	4	0	0	0	0	5.17	0	0	388313
SUB0160	k__Bacteria (UID203)	5449	104	58	101	2	1	0	0	0	5.17	1.72	0	1725832
SUB0482	c__Betaproteobacteria (UID3888)	323	387	234	353	34	0	0	0	0	5.04	0	0	245532
SUB0180	k__Bacteria (UID203)	5449	101	57	95	6	0	0	0	0	4.97	0	0	181156
SUB0911	k__Bacteria (UID203)	5449	104	58	97	7	0	0	0	0	4.94	0	0	153819
SUB0978	k__Bacteria (UID203)	5449	103	57	97	5	1	0	0	0	4.86	0.16	0	157931
SUB0892	k__Bacteria (UID203)	5449	104	58	93	11	0	0	0	0	4.86	0	0	310993
SUB0556	o__Actinomycetales (UID1590)	562	286	170	254	32	0	0	0	0	4.8	0	0	195384
SUB0238	k__Bacteria (UID2372)	131	177	106	155	22	0	0	0	0	4.77	0	0	152459
SUB0608	k__Bacteria (UID203)	5449	104	58	94	9	1	0	0	0	4.7	0.16	0	153292
SUB0237	k__Bacteria (UID203)	5449	103	58	96	7	0	0	0	0	4.64	0	0	154937
BIN0357	k__Bacteria (UID203)	5449	104	58	99	5	0	0	0	0	4.62	0	0	1073171
BIN0370	k__Bacteria (UID203)	5449	104	58	99	4	1	0	0	0	4.6	0.86	100	160766
SUB0027	k__Bacteria (UID203)	5449	104	58	100	4	0	0	0	0	4.47	0	0	165784
SUB0688	o__Clostridiales (UID1226)	155	278	158	240	37	1	0	0	0	4.44	0.02	100	199520
BIN0308	k__Bacteria (UID203)	5449	104	58	96	8	0	0	0	0	4.39	0	0	770498
BIN0314	k__Bacteria (UID203)	5449	104	58	101	3	0	0	0	0	4.31	0	0	1179695
SUB1002	k__Bacteria (UID203)	5449	104	58	99	4	1	0	0	0	4.31	0.57	0	798146
SUB0941	k__Bacteria (UID203)	5449	104	58	101	3	0	0	0	0	4.31	0	0	347254
SUB0363	k__Bacteria (UID203)	5449	104	58	101	3	0	0	0	0	4.31	0	0	161614
SUB0360	k__Bacteria (UID203)	5449	104	58	101	3	0	0	0	0	4.31	0	0	378040
BIN0388	root (UID1)	5656	56	24	55	1	0	0	0	0	4.17	0	0	337897
BIN0258	root (UID1)	5656	56	24	55	1	0	0	0	0	4.17	0	0	1716539
BIN0121	root (UID1)	5656	56	24	55	0	0	1	0	0	4.17	8.33	33.33	3328798
BIN0086	root (UID1)	5656	56	24	55	1	0	0	0	0	4.17	0	0	4063908
SUB1006	root (UID1)	5656	56	24	55	1	0	0	0	0	4.17	0	0	675643
SUB0997	root (UID1)	5656	56	24	55	1	0	0	0	0	4.17	0	0	507556
SUB0995	root (UID1)	5656	56	24	55	1	0	0	0	0	4.17	0	0	159709
SUB0963	root (UID1)	5656	56	24	55	1	0	0	0	0	4.17	0	0	157720
SUB0953	root (UID1)	5656	56	24	55	0	0	1	0	0	4.17	8.33	100	779245
SUB0948	root (UID1)	5656	56	24	55	1	0	0	0	0	4.17	0	0	1316064
SUB0930	root (UID1)	5656	56	24	55	1	0	0	0	0	4.17	0	0	167492
SUB0925	root (UID1)	5656	56	24	55	0	1	0	0	0	4.17	4.17	100	381438
SUB0917	root (UID1)	5656	56	24	55	1	0	0	0	0	4.17	0	0	286825
SUB0896	root (UID1)	5656	56	24	55	1	0	0	0	0	4.17	0	0	193493
SUB0874	root (UID1)	5656	56	24	55	1	0	0	0	0	4.17	0	0	357276
SUB0859	root (UID1)	5656	56	24	55	1	0	0	0	0	4.17	0	0	231971
SUB0856	root (UID1)	5656	56	24	55	1	0	0	0	0	4.17	0	0	209255
SUB0846	root (UID1)	5656	56	24	55	1	0	0	0	0	4.17	0	0	357246
SUB0839	root (UID1)	5656	56	24	55	1	0	0	0	0	4.17	0	0	188214
SUB0835	root (UID1)	5656	56	24	55	0	1	0	0	0	4.17	4.17	100	219091
SUB0824	root (UID1)	5656	56	24	55	1	0	0	0	0	4.17	0	0	179465
SUB0805	root (UID1)	5656	56	24	55	1	0	0	0	0	4.17	0	0	179975
SUB0782	root (UID1)	5656	56	24	55	1	0	0	0	0	4.17	0	0	351657
SUB0774	root (UID1)	5656	56	24	55	0	1	0	0	0	4.17	4.17	100	491528
SUB0735	root (UID1)	5656	56	24	55	1	0	0	0	0	4.17	0	0	279972
SUB0725	root (UID1)	5656	56	24	55	1	0	0	0	0	4.17	0	0	162227
SUB0723	root (UID1)	5656	56	24	55	1	0	0	0	0	4.17	0	0	191052
SUB0701	root (UID1)	5656	56	24	55	1	0	0	0	0	4.17	0	0	794629
SUB0693	root (UID1)	5656	56	24	55	1	0	0	0	0	4.17	0	0	1295769
SUB0679	root (UID1)	5656	56	24	55	1	0	0	0	0	4.17	0	0	327794
SUB0667	root (UID1)	5656	56	24	55	1	0	0	0	0	4.17	0	0	300038
SUB0651	root (UID1)	5656	56	24	55	0	1	0	0	0	4.17	4.17	100	837151
SUB0645	root (UID1)	5656	56	24	55	1	0	0	0	0	4.17	0	0	577265
SUB0603	root (UID1)	5656	56	24	55	1	0	0	0	0	4.17	0	0	320552
SUB0578	root (UID1)	5656	56	24	55	1	0	0	0	0	4.17	0	0	228271
SUB0571	root (UID1)	5656	56	24	55	1	0	0	0	0	4.17	0	0	187136
SUB0557	root (UID1)	5656	56	24	55	1	0	0	0	0	4.17	0	0	217394
SUB0548	root (UID1)	5656	56	24	55	1	0	0	0	0	4.17	0	0	426521
SUB0547	root (UID1)	5656	56	24	55	1	0	0	0	0	4.17	0	0	518225
SUB0519	root (UID1)	5656	56	24	55	1	0	0	0	0	4.17	0	0	278606
SUB0496	root (UID1)	5656	56	24	55	0	1	0	0	0	4.17	4.17	100	384172
SUB0491	root (UID1)	5656	56	24	55	1	0	0	0	0	4.17	0	0	299920
SUB0463	root (UID1)	5656	56	24	55	1	0	0	0	0	4.17	0	0	261355
SUB0434	root (UID1)	5656	56	24	55	1	0	0	0	0	4.17	0	0	236885
SUB0422	root (UID1)	5656	56	24	55	1	0	0	0	0	4.17	0	0	477027
SUB0403	root (UID1)	5656	56	24	55	0	0	1	0	0	4.17	8.33	33.33	1153795
SUB0398	root (UID1)	5656	56	24	55	1	0	0	0	0	4.17	0	0	331352
SUB0397	root (UID1)	5656	56	24	55	1	0	0	0	0	4.17	0	0	424758
SUB0349	root (UID1)	5656	56	24	55	0	1	0	0	0	4.17	4.17	100	168462
SUB0348	root (UID1)	5656	56	24	55	1	0	0	0	0	4.17	0	0	291618
SUB0324	root (UID1)	5656	56	24	55	1	0	0	0	0	4.17	0	0	348047
SUB0322	root (UID1)	5656	56	24	55	1	0	0	0	0	4.17	0	0	285143
SUB0308	root (UID1)	5656	56	24	55	1	0	0	0	0	4.17	0	0	528375
SUB0295	root (UID1)	5656	56	24	55	1	0	0	0	0	4.17	0	0	603179
SUB0291	root (UID1)	5656	56	24	55	1	0	0	0	0	4.17	0	0	1429342
SUB0262	root (UID1)	5656	56	24	55	1	0	0	0	0	4.17	0	0	175008
SUB0259	root (UID1)	5656	56	24	55	1	0	0	0	0	4.17	0	0	249520
SUB0225	root (UID1)	5656	56	24	55	1	0	0	0	0	4.17	0	0	569308
SUB0217	root (UID1)	5656	56	24	55	1	0	0	0	0	4.17	0	0	732634
SUB0216	root (UID1)	5656	56	24	55	0	1	0	0	0	4.17	4.17	100	679847
SUB0149	root (UID1)	5656	56	24	55	1	0	0	0	0	4.17	0	0	802359
SUB0094	root (UID1)	5656	56	24	55	1	0	0	0	0	4.17	0	0	174333
SUB0087	root (UID1)	5656	56	24	55	1	0	0	0	0	4.17	0	0	673622
SUB0047	root (UID1)	5656	56	24	55	1	0	0	0	0	4.17	0	0	171598
SUB0043	root (UID1)	5656	56	24	55	1	0	0	0	0	4.17	0	0	848383
SUB0026	k__Bacteria (UID203)	5449	104	58	90	12	2	0	0	0	4.14	0.31	50	154837
SUB0893	k__Bacteria (UID203)	5449	104	58	97	6	1	0	0	0	4.08	0.16	100	302180
SUB0838	k__Bacteria (UID203)	5449	104	58	98	6	0	0	0	0	4.08	0	0	215165
SUB0798	k__Bacteria (UID203)	5449	104	58	98	5	1	0	0	0	4.08	0.16	100	375326
SUB0772	k__Bacteria (UID203)	5449	104	58	98	4	2	0	0	0	4.08	1.88	100	322463
SUB0445	k__Bacteria (UID203)	5449	104	58	98	6	0	0	0	0	4.08	0	0	312949
SUB0044	k__Bacteria (UID203)	5449	104	58	100	4	0	0	0	0	4.02	0	0	291204
SUB0866	k__Bacteria (UID1452)	924	163	110	147	16	0	0	0	0	3.97	0	0	152993
BIN0363	k__Bacteria (UID203)	5449	104	58	100	4	0	0	0	0	3.95	0	0	215226
BIN0350	k__Bacteria (UID203)	5449	104	58	97	7	0	0	0	0	3.92	0	0	244823
SUB0822	k__Bacteria (UID203)	5449	103	58	98	5	0	0	0	0	3.92	0	0	219848
SUB0967	c__Betaproteobacteria (UID3971)	223	425	211	394	30	1	0	0	0	3.86	0.03	100	253152
SUB0317	o__Clostridiales (UID1226)	155	278	158	256	16	6	0	0	0	3.8	1.27	16.67	909535
SUB0964	k__Bacteria (UID2569)	434	278	186	256	22	0	0	0	0	3.76	0	0	155598
SUB0832	k__Bacteria (UID203)	5449	104	58	100	4	0	0	0	0	3.76	0	0	236544
SUB0042	k__Bacteria (UID203)	5449	104	58	100	4	0	0	0	0	3.76	0	0	350604
BIN0362	k__Bacteria (UID203)	5449	104	58	96	8	0	0	0	0	3.61	0	0	352296
SUB0684	k__Bacteria (UID203)	5449	104	58	101	3	0	0	0	0	3.61	0	0	212450
SUB0407	k__Bacteria (UID203)	5449	104	58	101	3	0	0	0	0	3.61	0	0	844617
SUB0658	k__Bacteria (UID203)	5449	103	57	100	3	0	0	0	0	3.51	0	0	257344
SUB0185	k__Bacteria (UID203)	5449	103	57	101	2	0	0	0	0	3.51	0	0	869274
SUB0352	o__Bacteroidales (UID2621)	198	427	260	371	48	6	2	0	0	3.5	0.23	100	1272327
BIN0318	k__Bacteria (UID203)	5449	104	58	102	2	0	0	0	0	3.45	0	0	490406
SUB1001	k__Bacteria (UID203)	5449	104	58	102	2	0	0	0	0	3.45	0	0	1405092
SUB0994	k__Bacteria (UID203)	5449	104	58	102	2	0	0	0	0	3.45	0	0	238365
SUB0910	k__Bacteria (UID203)	5449	104	58	102	2	0	0	0	0	3.45	0	0	207282
SUB0899	k__Bacteria (UID203)	5449	104	58	102	2	0	0	0	0	3.45	0	0	187111
SUB0889	k__Bacteria (UID203)	5449	104	58	102	2	0	0	0	0	3.45	0	0	601697
SUB0881	k__Bacteria (UID203)	5449	104	58	102	2	0	0	0	0	3.45	0	0	186123
SUB0878	k__Bacteria (UID203)	5449	104	58	102	2	0	0	0	0	3.45	0	0	240658
SUB0867	k__Bacteria (UID203)	5449	104	58	102	2	0	0	0	0	3.45	0	0	176643
SUB0860	k__Bacteria (UID203)	5449	104	58	102	2	0	0	0	0	3.45	0	0	243709
SUB0858	k__Bacteria (UID203)	5449	104	58	102	2	0	0	0	0	3.45	0	0	200554
SUB0857	k__Bacteria (UID203)	5449	104	58	102	2	0	0	0	0	3.45	0	0	218086
SUB0840	k__Bacteria (UID203)	5449	104	58	102	2	0	0	0	0	3.45	0	0	181170
SUB0449	k__Bacteria (UID203)	5449	104	58	101	3	0	0	0	0	3.45	0	0	242249
SUB0448	k__Bacteria (UID203)	5449	104	58	102	2	0	0	0	0	3.45	0	0	206117
SUB0361	k__Bacteria (UID203)	5449	104	58	102	2	0	0	0	0	3.45	0	0	198937
SUB0202	k__Bacteria (UID203)	5449	104	58	92	10	2	0	0	0	3.45	0.31	50	194336
SUB0850	k__Bacteria (UID203)	5449	104	58	93	10	1	0	0	0	3.29	0.16	0	254848
SUB0903	k__Bacteria (UID203)	5449	104	58	94	10	0	0	0	0	3.13	0	0	172167
SUB0879	k__Bacteria (UID203)	5449	104	58	94	9	1	0	0	0	3.13	1.72	100	195764
SUB0179	k__Bacteria (UID203)	5449	103	57	98	5	0	0	0	0	2.97	0	0	166330
SUB0960	k__Bacteria (UID203)	5449	104	58	100	4	0	0	0	0	2.9	0	0	261130
SUB0810	k__Bacteria (UID203)	5449	104	58	100	4	0	0	0	0	2.9	0	0	192712
SUB0721	k__Bacteria (UID203)	5449	104	58	100	3	1	0	0	0	2.9	0.16	100	202570
SUB0289	k__Bacteria (UID203)	5449	103	57	95	8	0	0	0	0	2.87	0	0	185513
SUB0569	k__Bacteria (UID203)	5449	104	58	97	6	1	0	0	0	2.85	0.16	0	421775
SUB0605	k__Bacteria (UID203)	5449	104	58	100	4	0	0	0	0	2.76	0	0	225608
SUB0813	k__Bacteria (UID203)	5449	104	58	98	6	0	0	0	0	2.7	0	0	164935
SUB0092	k__Bacteria (UID203)	5449	102	56	100	2	0	0	0	0	2.68	0	0	281291
BIN0257	k__Bacteria (UID203)	5449	104	58	97	5	2	0	0	0	2.66	0.31	100	1660921
SUB0046	k__Bacteria (UID203)	5449	104	58	97	7	0	0	0	0	2.66	0	0	186163
SUB0947	k__Bacteria (UID203)	5449	102	57	100	2	0	0	0	0	2.63	0	0	154399
SUB0767	k__Bacteria (UID203)	5449	104	58	102	2	0	0	0	0	2.59	0	0	574833
SUB0045	k__Bacteria (UID203)	5449	104	58	102	2	0	0	0	0	2.59	0	0	248018
SUB0750	k__Bacteria (UID203)	5449	104	58	98	6	0	0	0	0	2.51	0	0	300659
SUB0558	k__Bacteria (UID203)	5449	104	58	93	10	1	0	0	0	2.43	0.16	0	304045
SUB0940	k__Bacteria (UID203)	5449	102	57	96	5	1	0	0	0	2.39	0.16	100	594289
SUB0970	k__Bacteria (UID203)	5449	104	58	99	5	0	0	0	0	2.35	0	0	190600
SUB0719	k__Bacteria (UID203)	5449	104	58	99	4	1	0	0	0	2.35	0.16	0	228222
SUB0375	k__Bacteria (UID203)	5449	102	56	97	4	1	0	0	0	2.27	0.16	0	484939
BIN0348	k__Bacteria (UID203)	5449	104	58	99	5	0	0	0	0	2.19	0	0	325531
BIN0122	k__Bacteria (UID203)	5449	104	58	100	4	0	0	0	0	2.19	0	0	3634349
SUB0554	k__Bacteria (UID203)	5449	104	58	100	4	0	0	0	0	2.19	0	0	235769
SUB0139	k__Bacteria (UID203)	5449	104	58	100	4	0	0	0	0	2.19	0	0	225121
BIN0268	k__Bacteria (UID203)	5449	103	57	97	6	0	0	0	0	2.06	0	0	795249
SUB0875	k__Bacteria (UID203)	5449	104	58	101	3	0	0	0	0	2.04	0	0	319419
SUB0757	k__Bacteria (UID203)	5449	104	58	101	3	0	0	0	0	2.04	0	0	237118
BIN0376	k__Bacteria (UID203)	5449	104	58	102	1	1	0	0	0	1.88	0.16	100	249005
SUB1004	k__Bacteria (UID203)	5449	104	58	102	2	0	0	0	0	1.88	0	0	1803346
SUB0138	k__Bacteria (UID203)	5449	104	58	102	2	0	0	0	0	1.88	0	0	234204
SUB0325	k__Bacteria (UID203)	5449	103	57	101	2	0	0	0	0	1.75	0	0	184496
SUB0187	k__Bacteria (UID203)	5449	103	57	101	1	1	0	0	0	1.75	0.88	100	459827
SUB0175	k__Bacteria (UID203)	5449	101	57	100	1	0	0	0	0	1.75	0	0	271074
BIN0328	k__Bacteria (UID203)	5449	104	58	103	1	0	0	0	0	1.72	0	0	735584
SUB0966	k__Bacteria (UID203)	5449	104	58	103	1	0	0	0	0	1.72	0	0	261263
SUB0549	k__Bacteria (UID203)	5449	103	58	102	1	0	0	0	0	1.72	0	0	283155
SUB0419	k__Bacteria (UID203)	5449	104	58	103	1	0	0	0	0	1.72	0	0	655742
SUB0199	k__Bacteria (UID203)	5449	104	58	103	1	0	0	0	0	1.72	0	0	302469
SUB0141	k__Bacteria (UID203)	5449	104	58	103	1	0	0	0	0	1.72	0	0	256227
SUB0101	k__Bacteria (UID203)	5449	104	58	96	8	0	0	0	0	1.44	0	0	187525
BIN0361	k__Bacteria (UID203)	5449	104	58	97	7	0	0	0	0	1.29	0	0	275522
SUB0303	k__Bacteria (UID203)	5449	104	58	96	8	0	0	0	0	1.25	0	0	184683
SUB0471	k__Bacteria (UID203)	5449	104	58	97	7	0	0	0	0	1.1	0	0	237321
SUB0977	root (UID1)	5656	56	24	55	1	0	0	0	0	1.04	0	0	195185
SUB0853	root (UID1)	5656	56	24	55	1	0	0	0	0	1.04	0	0	249193
SUB0331	root (UID1)	5656	56	24	55	1	0	0	0	0	1.04	0	0	499439
SUB0063	k__Bacteria (UID203)	5449	103	57	97	6	0	0	0	0	0.96	0	0	225405
BIN0206	k__Bacteria (UID203)	5449	104	58	103	1	0	0	0	0	0.86	0	0	2331231
BIN0371	k__Bacteria (UID203)	5449	104	58	100	4	0	0	0	0	0.63	0	0	221705
BIN0360	k__Bacteria (UID203)	5449	104	58	100	1	3	0	0	0	0.63	0.47	0	285236
BIN0337	k__Bacteria (UID203)	5449	104	58	100	3	1	0	0	0	0.63	0.16	100	408336
BIN0389	k__Bacteria (UID203)	5449	104	58	101	3	0	0	0	0	0.47	0	0	222809
BIN0359	root (UID1)	5656	56	24	55	0	1	0	0	0	0.46	0.46	0	363435
SUB0474	root (UID1)	5656	56	24	55	0	1	0	0	0	0.46	0.46	0	248958
SUB1000	k__Bacteria (UID203)	5449	104	58	103	1	0	0	0	0	0.34	0	0	2186093
BIN0385	k__Bacteria (UID203)	5449	104	58	102	2	0	0	0	0	0.31	0	0	266164
BIN0382	k__Bacteria (UID203)	5449	104	58	102	2	0	0	0	0	0.31	0	0	171892
BIN0374	k__Bacteria (UID203)	5449	104	58	102	2	0	0	0	0	0.31	0	0	260363
BIN0355	k__Bacteria (UID203)	5449	104	58	102	2	0	0	0	0	0.31	0	0	489418
SUB0823	k__Bacteria (UID203)	5449	103	58	101	2	0	0	0	0	0.31	0	0	151295
SUB0424	k__Bacteria (UID203)	5449	104	58	102	2	0	0	0	0	0.31	0	0	151127
BIN0378	k__Bacteria (UID203)	5449	103	57	102	1	0	0	0	0	0.16	0	0	292090
BIN0343	k__Bacteria (UID203)	5449	103	57	102	1	0	0	0	0	0.16	0	0	605295
SUB0313	k__Bacteria (UID203)	5449	103	57	102	1	0	0	0	0	0.16	0	0	336420
SUB0039	k__Bacteria (UID203)	5449	103	57	102	1	0	0	0	0	0.16	0	0	190710
BIN0390	k__Archaea (UID2)	207	149	107	148	1	0	0	0	0	0.07	0	0	214178
BIN0387	root (UID1)	5656	56	24	56	0	0	0	0	0	0	0	0	254583
BIN0386	root (UID1)	5656	56	24	56	0	0	0	0	0	0	0	0	168433
BIN0384	root (UID1)	5656	56	24	56	0	0	0	0	0	0	0	0	177803
BIN0383	root (UID1)	5656	56	24	56	0	0	0	0	0	0	0	0	334645
BIN0380	root (UID1)	5656	56	24	56	0	0	0	0	0	0	0	0	155080
BIN0377	root (UID1)	5656	56	24	56	0	0	0	0	0	0	0	0	238590
BIN0375	root (UID1)	5656	56	24	56	0	0	0	0	0	0	0	0	177568
BIN0373	root (UID1)	5656	56	24	56	0	0	0	0	0	0	0	0	783581
BIN0372	root (UID1)	5656	56	24	56	0	0	0	0	0	0	0	0	183838
BIN0368	root (UID1)	5656	56	24	56	0	0	0	0	0	0	0	0	166715
BIN0367	root (UID1)	5656	56	24	56	0	0	0	0	0	0	0	0	213441
BIN0366	root (UID1)	5656	56	24	56	0	0	0	0	0	0	0	0	169011
BIN0365	root (UID1)	5656	56	24	56	0	0	0	0	0	0	0	0	251087
BIN0354	root (UID1)	5656	56	24	56	0	0	0	0	0	0	0	0	243283
BIN0352	root (UID1)	5656	56	24	56	0	0	0	0	0	0	0	0	336025
BIN0351	root (UID1)	5656	56	24	56	0	0	0	0	0	0	0	0	251909
BIN0347	root (UID1)	5656	56	24	56	0	0	0	0	0	0	0	0	332055
BIN0345	root (UID1)	5656	56	24	56	0	0	0	0	0	0	0	0	525734
BIN0344	root (UID1)	5656	56	24	56	0	0	0	0	0	0	0	0	926100
BIN0341	root (UID1)	5656	56	24	56	0	0	0	0	0	0	0	0	443895
BIN0335	root (UID1)	5656	56	24	56	0	0	0	0	0	0	0	0	930308
BIN0334	root (UID1)	5656	56	24	56	0	0	0	0	0	0	0	0	686575
BIN0324	root (UID1)	5656	56	24	56	0	0	0	0	0	0	0	0	1110815
BIN0320	root (UID1)	5656	56	24	56	0	0	0	0	0	0	0	0	899399
BIN0319	root (UID1)	5656	56	24	56	0	0	0	0	0	0	0	0	796766
BIN0317	root (UID1)	5656	56	24	56	0	0	0	0	0	0	0	0	1214623
BIN0232	root (UID1)	5656	56	24	56	0	0	0	0	0	0	0	0	1849206
SUB1013	root (UID1)	5656	56	24	56	0	0	0	0	0	0	0	0	1446500
SUB1012	root (UID1)	5656	56	24	56	0	0	0	0	0	0	0	0	1942176
SUB1011	root (UID1)	5656	56	24	56	0	0	0	0	0	0	0	0	193317
SUB1010	root (UID1)	5656	56	24	56	0	0	0	0	0	0	0	0	1573514
SUB1009	root (UID1)	5656	56	24	56	0	0	0	0	0	0	0	0	1652055
SUB1005	root (UID1)	5656	56	24	56	0	0	0	0	0	0	0	0	1137772
SUB1003	root (UID1)	5656	56	24	56	0	0	0	0	0	0	0	0	2700319
SUB0998	root (UID1)	5656	56	24	56	0	0	0	0	0	0	0	0	266435
SUB0996	root (UID1)	5656	56	24	56	0	0	0	0	0	0	0	0	211973
SUB0993	root (UID1)	5656	56	24	56	0	0	0	0	0	0	0	0	275143
SUB0992	root (UID1)	5656	56	24	56	0	0	0	0	0	0	0	0	307666
SUB0991	root (UID1)	5656	56	24	56	0	0	0	0	0	0	0	0	338698
SUB0990	root (UID1)	5656	56	24	56	0	0	0	0	0	0	0	0	339599
SUB0988	root (UID1)	5656	56	24	56	0	0	0	0	0	0	0	0	473003
SUB0987	root (UID1)	5656	56	24	56	0	0	0	0	0	0	0	0	377925
SUB0983	root (UID1)	5656	56	24	56	0	0	0	0	0	0	0	0	349457
SUB0976	root (UID1)	5656	56	24	56	0	0	0	0	0	0	0	0	206106
SUB0971	root (UID1)	5656	56	24	56	0	0	0	0	0	0	0	0	153366
SUB0968	root (UID1)	5656	56	24	56	0	0	0	0	0	0	0	0	200935
SUB0957	root (UID1)	5656	56	24	56	0	0	0	0	0	0	0	0	151782
SUB0946	root (UID1)	5656	56	24	56	0	0	0	0	0	0	0	0	158168
SUB0943	root (UID1)	5656	56	24	56	0	0	0	0	0	0	0	0	216291
SUB0942	root (UID1)	5656	56	24	56	0	0	0	0	0	0	0	0	261073
SUB0936	root (UID1)	5656	56	24	56	0	0	0	0	0	0	0	0	1519037
SUB0931	root (UID1)	5656	56	24	56	0	0	0	0	0	0	0	0	170043
SUB0928	root (UID1)	5656	56	24	56	0	0	0	0	0	0	0	0	182836
SUB0926	root (UID1)	5656	56	24	56	0	0	0	0	0	0	0	0	351649
SUB0924	root (UID1)	5656	56	24	56	0	0	0	0	0	0	0	0	444688
SUB0919	root (UID1)	5656	56	24	56	0	0	0	0	0	0	0	0	190223
SUB0918	root (UID1)	5656	56	24	56	0	0	0	0	0	0	0	0	311296
SUB0905	root (UID1)	5656	56	24	56	0	0	0	0	0	0	0	0	152917
SUB0904	root (UID1)	5656	56	24	56	0	0	0	0	0	0	0	0	171097
SUB0902	root (UID1)	5656	56	24	56	0	0	0	0	0	0	0	0	161916
SUB0900	root (UID1)	5656	56	24	56	0	0	0	0	0	0	0	0	175951
SUB0898	root (UID1)	5656	56	24	56	0	0	0	0	0	0	0	0	192235
SUB0886	root (UID1)	5656	56	24	56	0	0	0	0	0	0	0	0	205304
SUB0880	root (UID1)	5656	56	24	56	0	0	0	0	0	0	0	0	217846
SUB0877	root (UID1)	5656	56	24	56	0	0	0	0	0	0	0	0	268259
SUB0868	root (UID1)	5656	56	24	56	0	0	0	0	0	0	0	0	166783
SUB0865	root (UID1)	5656	56	24	56	0	0	0	0	0	0	0	0	174946
SUB0864	root (UID1)	5656	56	24	56	0	0	0	0	0	0	0	0	186375
SUB0863	root (UID1)	5656	56	24	56	0	0	0	0	0	0	0	0	192117
SUB0862	root (UID1)	5656	56	24	56	0	0	0	0	0	0	0	0	181035
SUB0861	root (UID1)	5656	56	24	56	0	0	0	0	0	0	0	0	214108
SUB0855	root (UID1)	5656	56	24	56	0	0	0	0	0	0	0	0	248814
SUB0852	root (UID1)	5656	56	24	56	0	0	0	0	0	0	0	0	271572
SUB0849	root (UID1)	5656	56	24	56	0	0	0	0	0	0	0	0	290252
SUB0848	root (UID1)	5656	56	24	56	0	0	0	0	0	0	0	0	318432
SUB0844	root (UID1)	5656	56	24	56	0	0	0	0	0	0	0	0	151385
SUB0843	root (UID1)	5656	56	24	56	0	0	0	0	0	0	0	0	165344
SUB0842	root (UID1)	5656	56	24	56	0	0	0	0	0	0	0	0	169446
SUB0841	root (UID1)	5656	56	24	56	0	0	0	0	0	0	0	0	163108
SUB0837	root (UID1)	5656	56	24	56	0	0	0	0	0	0	0	0	206193
SUB0836	root (UID1)	5656	56	24	56	0	0	0	0	0	0	0	0	197533
SUB0833	root (UID1)	5656	56	24	56	0	0	0	0	0	0	0	0	245393
SUB0831	root (UID1)	5656	56	24	56	0	0	0	0	0	0	0	0	224223
SUB0812	root (UID1)	5656	56	24	56	0	0	0	0	0	0	0	0	184236
SUB0792	root (UID1)	5656	56	24	56	0	0	0	0	0	0	0	0	272895
SUB0791	root (UID1)	5656	56	24	56	0	0	0	0	0	0	0	0	162540
SUB0790	root (UID1)	5656	56	24	56	0	0	0	0	0	0	0	0	438503
SUB0784	root (UID1)	5656	56	24	56	0	0	0	0	0	0	0	0	356085
SUB0773	root (UID1)	5656	56	24	56	0	0	0	0	0	0	0	0	220135
SUB0768	root (UID1)	5656	56	24	56	0	0	0	0	0	0	0	0	489251
SUB0760	root (UID1)	5656	56	24	56	0	0	0	0	0	0	0	0	209313
SUB0759	root (UID1)	5656	56	24	56	0	0	0	0	0	0	0	0	214931
SUB0758	root (UID1)	5656	56	24	56	0	0	0	0	0	0	0	0	211011
SUB0749	root (UID1)	5656	56	24	56	0	0	0	0	0	0	0	0	516433
SUB0726	root (UID1)	5656	56	24	56	0	0	0	0	0	0	0	0	159550
SUB0724	root (UID1)	5656	56	24	56	0	0	0	0	0	0	0	0	181261
SUB0722	root (UID1)	5656	56	24	56	0	0	0	0	0	0	0	0	254174
SUB0720	root (UID1)	5656	56	24	56	0	0	0	0	0	0	0	0	216340
SUB0718	root (UID1)	5656	56	24	56	0	0	0	0	0	0	0	0	255697
SUB0712	root (UID1)	5656	56	24	56	0	0	0	0	0	0	0	0	245561
SUB0704	root (UID1)	5656	56	24	56	0	0	0	0	0	0	0	0	165277
SUB0703	root (UID1)	5656	56	24	56	0	0	0	0	0	0	0	0	185741
SUB0697	root (UID1)	5656	56	24	56	0	0	0	0	0	0	0	0	198397
SUB0696	root (UID1)	5656	56	24	56	0	0	0	0	0	0	0	0	505466
SUB0689	root (UID1)	5656	56	24	56	0	0	0	0	0	0	0	0	155771
SUB0685	root (UID1)	5656	56	24	56	0	0	0	0	0	0	0	0	167469
SUB0661	root (UID1)	5656	56	24	56	0	0	0	0	0	0	0	0	169168
SUB0660	root (UID1)	5656	56	24	56	0	0	0	0	0	0	0	0	189849
SUB0659	root (UID1)	5656	56	24	56	0	0	0	0	0	0	0	0	233843
SUB0654	root (UID1)	5656	56	24	56	0	0	0	0	0	0	0	0	205669
SUB0634	root (UID1)	5656	56	24	56	0	0	0	0	0	0	0	0	517968
SUB0625	root (UID1)	5656	56	24	56	0	0	0	0	0	0	0	0	152482
SUB0624	root (UID1)	5656	56	24	56	0	0	0	0	0	0	0	0	189458
SUB0623	root (UID1)	5656	56	24	56	0	0	0	0	0	0	0	0	173937
SUB0620	root (UID1)	5656	56	24	56	0	0	0	0	0	0	0	0	202170
SUB0619	root (UID1)	5656	56	24	56	0	0	0	0	0	0	0	0	218975
SUB0617	root (UID1)	5656	56	24	56	0	0	0	0	0	0	0	0	237432
SUB0614	root (UID1)	5656	56	24	56	0	0	0	0	0	0	0	0	275371
SUB0610	root (UID1)	5656	56	24	56	0	0	0	0	0	0	0	0	155414
SUB0609	root (UID1)	5656	56	24	56	0	0	0	0	0	0	0	0	153263
SUB0598	root (UID1)	5656	56	24	56	0	0	0	0	0	0	0	0	150008
SUB0597	root (UID1)	5656	56	24	56	0	0	0	0	0	0	0	0	180911
SUB0596	root (UID1)	5656	56	24	56	0	0	0	0	0	0	0	0	161496
SUB0595	root (UID1)	5656	56	24	56	0	0	0	0	0	0	0	0	208179
SUB0594	root (UID1)	5656	56	24	56	0	0	0	0	0	0	0	0	174686
SUB0585	root (UID1)	5656	56	24	56	0	0	0	0	0	0	0	0	178816
SUB0584	root (UID1)	5656	56	24	56	0	0	0	0	0	0	0	0	282246
SUB0579	root (UID1)	5656	56	24	56	0	0	0	0	0	0	0	0	156664
SUB0577	root (UID1)	5656	56	24	56	0	0	0	0	0	0	0	0	197420
SUB0567	root (UID1)	5656	56	24	56	0	0	0	0	0	0	0	0	211444
SUB0562	root (UID1)	5656	56	24	56	0	0	0	0	0	0	0	0	152745
SUB0561	root (UID1)	5656	56	24	56	0	0	0	0	0	0	0	0	198181
SUB0559	root (UID1)	5656	56	24	56	0	0	0	0	0	0	0	0	204647
SUB0550	root (UID1)	5656	56	24	56	0	0	0	0	0	0	0	0	321907
SUB0540	root (UID1)	5656	56	24	56	0	0	0	0	0	0	0	0	1082015
SUB0537	root (UID1)	5656	56	24	56	0	0	0	0	0	0	0	0	172878
SUB0530	root (UID1)	5656	56	24	56	0	0	0	0	0	0	0	0	395691
SUB0525	root (UID1)	5656	56	24	56	0	0	0	0	0	0	0	0	192191
SUB0523	root (UID1)	5656	56	24	56	0	0	0	0	0	0	0	0	261171
SUB0522	root (UID1)	5656	56	24	56	0	0	0	0	0	0	0	0	214193
SUB0508	root (UID1)	5656	56	24	56	0	0	0	0	0	0	0	0	208035
SUB0507	root (UID1)	5656	56	24	56	0	0	0	0	0	0	0	0	452723
SUB0493	root (UID1)	5656	56	24	56	0	0	0	0	0	0	0	0	222865
SUB0481	root (UID1)	5656	56	24	56	0	0	0	0	0	0	0	0	304972
SUB0480	root (UID1)	5656	56	24	56	0	0	0	0	0	0	0	0	465573
SUB0465	root (UID1)	5656	56	24	56	0	0	0	0	0	0	0	0	189808
SUB0460	root (UID1)	5656	56	24	56	0	0	0	0	0	0	0	0	164768
SUB0451	root (UID1)	5656	56	24	56	0	0	0	0	0	0	0	0	173707
SUB0440	root (UID1)	5656	56	24	56	0	0	0	0	0	0	0	0	446256
SUB0437	root (UID1)	5656	56	24	56	0	0	0	0	0	0	0	0	664753
SUB0435	root (UID1)	5656	56	24	56	0	0	0	0	0	0	0	0	189241
SUB0421	root (UID1)	5656	56	24	56	0	0	0	0	0	0	0	0	711038
SUB0412	root (UID1)	5656	56	24	56	0	0	0	0	0	0	0	0	868143
SUB0410	root (UID1)	5656	56	24	56	0	0	0	0	0	0	0	0	178186
SUB0408	root (UID1)	5656	56	24	56	0	0	0	0	0	0	0	0	640309
SUB0401	root (UID1)	5656	56	24	56	0	0	0	0	0	0	0	0	154848
SUB0394	root (UID1)	5656	56	24	56	0	0	0	0	0	0	0	0	698604
SUB0393	root (UID1)	5656	56	24	56	0	0	0	0	0	0	0	0	243988
SUB0390	root (UID1)	5656	56	24	56	0	0	0	0	0	0	0	0	630232
SUB0386	root (UID1)	5656	56	24	56	0	0	0	0	0	0	0	0	1090074
SUB0382	root (UID1)	5656	56	24	56	0	0	0	0	0	0	0	0	310366
SUB0378	root (UID1)	5656	56	24	56	0	0	0	0	0	0	0	0	1089483
SUB0376	root (UID1)	5656	56	24	56	0	0	0	0	0	0	0	0	162378
SUB0362	root (UID1)	5656	56	24	56	0	0	0	0	0	0	0	0	175714
SUB0355	root (UID1)	5656	56	24	56	0	0	0	0	0	0	0	0	211806
SUB0353	root (UID1)	5656	56	24	56	0	0	0	0	0	0	0	0	1269542
SUB0345	root (UID1)	5656	56	24	56	0	0	0	0	0	0	0	0	939976
SUB0343	root (UID1)	5656	56	24	56	0	0	0	0	0	0	0	0	237119
SUB0339	root (UID1)	5656	56	24	56	0	0	0	0	0	0	0	0	1375262
SUB0326	root (UID1)	5656	56	24	56	0	0	0	0	0	0	0	0	157743
SUB0321	root (UID1)	5656	56	24	56	0	0	0	0	0	0	0	0	482132
SUB0319	root (UID1)	5656	56	24	56	0	0	0	0	0	0	0	0	967924
SUB0312	root (UID1)	5656	56	24	56	0	0	0	0	0	0	0	0	419710
SUB0307	root (UID1)	5656	56	24	56	0	0	0	0	0	0	0	0	605665
SUB0304	root (UID1)	5656	56	24	56	0	0	0	0	0	0	0	0	192813
SUB0283	root (UID1)	5656	56	24	56	0	0	0	0	0	0	0	0	481017
SUB0282	root (UID1)	5656	56	24	56	0	0	0	0	0	0	0	0	604905
SUB0280	root (UID1)	5656	56	24	56	0	0	0	0	0	0	0	0	728943
SUB0277	root (UID1)	5656	56	24	56	0	0	0	0	0	0	0	0	5556448
SUB0269	root (UID1)	5656	56	24	56	0	0	0	0	0	0	0	0	695033
SUB0252	root (UID1)	5656	56	24	56	0	0	0	0	0	0	0	0	161205
SUB0251	root (UID1)	5656	56	24	56	0	0	0	0	0	0	0	0	193042
SUB0249	root (UID1)	5656	56	24	56	0	0	0	0	0	0	0	0	598090
SUB0234	root (UID1)	5656	56	24	56	0	0	0	0	0	0	0	0	190541
SUB0233	root (UID1)	5656	56	24	56	0	0	0	0	0	0	0	0	383319
SUB0229	root (UID1)	5656	56	24	56	0	0	0	0	0	0	0	0	215948
SUB0228	root (UID1)	5656	56	24	56	0	0	0	0	0	0	0	0	169981
SUB0227	root (UID1)	5656	56	24	56	0	0	0	0	0	0	0	0	199694
SUB0226	root (UID1)	5656	56	24	56	0	0	0	0	0	0	0	0	362120
SUB0222	root (UID1)	5656	56	24	56	0	0	0	0	0	0	0	0	442161
SUB0219	root (UID1)	5656	56	24	56	0	0	0	0	0	0	0	0	449430
SUB0212	root (UID1)	5656	56	24	56	0	0	0	0	0	0	0	0	323080
SUB0211	root (UID1)	5656	56	24	56	0	0	0	0	0	0	0	0	363441
SUB0203	root (UID1)	5656	56	24	56	0	0	0	0	0	0	0	0	166154
SUB0201	root (UID1)	5656	56	24	56	0	0	0	0	0	0	0	0	278860
SUB0190	root (UID1)	5656	56	24	56	0	0	0	0	0	0	0	0	160792
SUB0189	root (UID1)	5656	56	24	56	0	0	0	0	0	0	0	0	159922
SUB0188	root (UID1)	5656	56	24	56	0	0	0	0	0	0	0	0	168892
SUB0186	root (UID1)	5656	56	24	56	0	0	0	0	0	0	0	0	405088
SUB0181	root (UID1)	5656	56	24	56	0	0	0	0	0	0	0	0	153625
SUB0178	root (UID1)	5656	56	24	56	0	0	0	0	0	0	0	0	195440
SUB0177	root (UID1)	5656	56	24	56	0	0	0	0	0	0	0	0	176609
SUB0170	root (UID1)	5656	56	24	56	0	0	0	0	0	0	0	0	161553
SUB0164	root (UID1)	5656	56	24	56	0	0	0	0	0	0	0	0	273623
SUB0162	root (UID1)	5656	56	24	56	0	0	0	0	0	0	0	0	1089474
SUB0154	root (UID1)	5656	56	24	56	0	0	0	0	0	0	0	0	2857100
SUB0140	root (UID1)	5656	56	24	56	0	0	0	0	0	0	0	0	228528
SUB0137	root (UID1)	5656	56	24	56	0	0	0	0	0	0	0	0	274116
SUB0136	root (UID1)	5656	56	24	56	0	0	0	0	0	0	0	0	494632
SUB0135	root (UID1)	5656	56	24	56	0	0	0	0	0	0	0	0	548753
SUB0134	root (UID1)	5656	56	24	56	0	0	0	0	0	0	0	0	1288060
SUB0130	k__Bacteria (UID203)	5449	104	58	104	0	0	0	0	0	0	0	0	386216
SUB0129	root (UID1)	5656	56	24	56	0	0	0	0	0	0	0	0	508108
SUB0128	root (UID1)	5656	56	24	56	0	0	0	0	0	0	0	0	653582
SUB0126	root (UID1)	5656	56	24	56	0	0	0	0	0	0	0	0	1866761
SUB0122	root (UID1)	5656	56	24	56	0	0	0	0	0	0	0	0	206644
SUB0121	root (UID1)	5656	56	24	56	0	0	0	0	0	0	0	0	438351
SUB0115	root (UID1)	5656	56	24	56	0	0	0	0	0	0	0	0	956141
SUB0111	root (UID1)	5656	56	24	56	0	0	0	0	0	0	0	0	175503
SUB0110	root (UID1)	5656	56	24	56	0	0	0	0	0	0	0	0	252711
SUB0083	root (UID1)	5656	56	24	56	0	0	0	0	0	0	0	0	161357
SUB0082	root (UID1)	5656	56	24	56	0	0	0	0	0	0	0	0	226900
SUB0081	root (UID1)	5656	56	24	56	0	0	0	0	0	0	0	0	474125
SUB0064	root (UID1)	5656	56	24	56	0	0	0	0	0	0	0	0	235871
SUB0062	root (UID1)	5656	56	24	56	0	0	0	0	0	0	0	0	204716
SUB0059	root (UID1)	5656	56	24	56	0	0	0	0	0	0	0	0	178006
SUB0038	root (UID1)	5656	56	24	56	0	0	0	0	0	0	0	0	267628
SUB0032	root (UID1)	5656	56	24	56	0	0	0	0	0	0	0	0	157010
SUB0031	root (UID1)	5656	56	24	56	0	0	0	0	0	0	0	0	155128
SUB0021	root (UID1)	5656	56	24	56	0	0	0	0	0	0	0	0	170455
SUB0016	root (UID1)	5656	56	24	56	0	0	0	0	0	0	0	0	242141
SUB0011	root (UID1)	5656	56	24	56	0	0	0	0	0	0	0	0	193317
