# Supplementary material for: HiCBin: binning metagenomic contigs and recovering metagenome-assembled genomes using Hi-C contact maps
Source: Genome Biol. 2022 Feb 28;23:63. doi: 10.1186/s13059-022-02626-w (PMC8883645; doi:10.1186/s13059-022-02626-w)
Supplement: Supplementary file 6 — Additional file 6 The wastewater CheckM report for MetaTOR. (CSV 8 KB). The CheckM evaluation of draft genomic bins resolved from the wastewater sample by MetaTOR. [file 13059_2022_2626_MOESM6_ESM.csv]

Bin Id	Marker lineage	# genomes	# markers	# marker sets	0	1	2	3	4	5+	Completeness	Contamination	Strain heterogeneity
core_1_3_merged	k__Bacteria (UID203)	5449	103	57	0	63	34	3	3	0	100	30.23	36.07
core_10_3_merged	k__Bacteria (UID203)	5449	104	58	0	62	31	11	0	0	100	54.29	82.81
core_10_1_merged	k__Bacteria (UID2329)	174	149	89	0	116	32	1	0	0	100	24.44	68.57
core_1_4_merged	f__Lachnospiraceae (UID1286)	57	420	207	3	293	105	18	1	0	99.4	35.75	23.64
core_84_merged	k__Bacteria (UID2570)	433	273	183	2	259	12	0	0	0	98.91	5.46	8.33
core_1_1_merged	k__Bacteria (UID203)	5449	102	56	1	13	18	22	17	31	98.21	338.19	66.95
core_1_2_merged	k__Bacteria (UID203)	5449	104	58	2	3	14	19	23	43	97.7	326.15	14.25
core_12_1_merged	o__Clostridiales (UID1120)	304	250	143	5	196	45	2	2	0	97.67	27.52	46.03
core_1_8_merged	k__Bacteria (UID203)	5449	103	57	3	47	42	8	3	0	97.21	70.33	63.1
core_1_5_merged	o__Clostridiales (UID1226)	155	278	158	8	203	59	7	1	0	96.94	30.51	30.23
core_2_8_merged	p__Bacteroidetes (UID2605)	350	314	208	10	264	33	7	0	0	96.81	17.77	38.89
core_22_1_merged	k__Bacteria (UID203)	5449	104	58	5	41	47	11	0	0	96.39	76	82.5
core_1_7_merged	k__Bacteria (UID203)	5449	103	57	5	59	35	4	0	0	96.2	57.77	82.98
core_12_2_merged	o__Clostridiales (UID1120)	304	250	143	6	203	35	5	1	0	96.15	21.2	75
core_1_9_merged	f__Lachnospiraceae (UID1286)	57	420	207	23	340	55	1	0	1	96.01	18.87	23.29
core_20_1_merged	c__Gammaproteobacteria (UID4201)	1164	275	174	11	234	25	4	0	1	95.46	16.43	65.96
core_2_5_merged	o__Bacteroidales (UID2657)	160	492	269	50	399	37	6	0	0	95.27	9.55	38.18
core_1_12_merged	o__Clostridiales (UID1212)	172	261	147	16	230	15	0	0	0	94.97	3.84	13.33
core_1_6_merged	k__Bacteria (UID203)	5449	103	57	4	31	61	7	0	0	94.58	71.25	10.98
core_29_1_merged	c__Gammaproteobacteria (UID4444)	263	507	232	23	477	7	0	0	0	94.52	1.99	28.57
core_25_1_merged	f__Bifidobacteriaceae (UID1462)	65	476	217	29	424	19	4	0	0	94.44	6.52	54.84
core_18_2_merged	k__Bacteria (UID2569)	434	278	186	14	244	19	1	0	0	94.09	8.51	40.91
core_2_2_merged	k__Bacteria (UID203)	5449	104	58	6	59	31	8	0	0	93.68	57.29	78.18
core_23_1_merged	o__Bacteroidales (UID2621)	198	427	260	42	377	8	0	0	0	92.88	2.18	0
core_12_4_merged	o__Clostridiales (UID1212)	172	261	147	13	227	20	1	0	0	92.74	6.48	0
core_22_2_merged	k__Bacteria (UID203)	5449	104	58	7	72	24	1	0	0	92.6	20.71	88.89
core_20_2_merged	c__Gammaproteobacteria (UID4201)	1164	275	174	21	251	3	0	0	0	92.17	1.72	66.67
core_1_11_merged	o__Clostridiales (UID1226)	155	278	158	22	237	19	0	0	0	91.94	9.18	31.58
core_1_13_merged	o__Clostridiales (UID1226)	155	278	158	21	227	24	6	0	0	90.82	11.59	21.43
core_10_2_merged	k__Bacteria (UID2329)	174	149	89	11	116	18	3	1	0	90.73	27.08	48.48
core_25_3_merged	f__Bifidobacteriaceae (UID1462)	65	476	217	50	408	17	1	0	0	90.48	4.92	25
core_29_2_merged	c__Gammaproteobacteria (UID4444)	263	507	232	71	421	15	0	0	0	89.79	2.94	46.67
core_12_3_merged	o__Clostridiales (UID1120)	304	249	142	21	208	17	3	0	0	88.85	10.16	50
core_92_merged	c__Betaproteobacteria (UID3888)	323	387	234	42	317	25	3	0	0	88.66	8.3	5.88
core_10_4_merged	k__Bacteria (UID2329)	174	149	89	17	124	7	1	0	0	87.83	8.43	40
core_25_2_merged	f__Bifidobacteriaceae (UID1458)	77	464	220	64	354	42	4	0	0	87.21	11.84	55.56
core_2_12_merged	o__Bacteroidales (UID2617)	213	406	265	52	335	19	0	0	0	86.5	3.75	31.58
core_1_10_merged	o__Clostridiales (UID1212)	172	261	147	39	173	41	8	0	0	86.43	25.22	56.92
core_1_14_merged	o__Clostridiales (UID1226)	155	278	158	35	202	41	0	0	0	86.19	15.84	56.1
core_76_merged	o__Bacteroidales (UID2657)	160	492	269	81	376	35	0	0	0	83.78	6.53	0
core_17_1_merged	k__Bacteria (UID203)	5449	104	58	14	36	30	20	4	0	83.48	74.02	48.25
core_22_3_merged	k__Bacteria (UID203)	5449	104	58	23	47	30	4	0	0	82.73	37.37	78.57
core_88_merged	g__Prevotella (UID2724)	55	567	296	93	428	39	7	0	0	82.62	7.71	0
core_11_1_merged	c__Gammaproteobacteria (UID4444)	263	507	232	88	370	41	8	0	0	81.38	12.82	32.31
core_2_7_merged	g__Bacteroides (UID2691)	33	839	309	190	616	28	5	0	0	81.31	4.13	48.84
core_91_merged	f__Rhodocyclaceae (UID3972)	30	540	241	101	398	36	5	0	0	76.25	8.98	9.8
core_100_merged	c__Gammaproteobacteria (UID4387)	965	277	177	67	193	16	1	0	0	75.29	7.44	0
core_18_1_merged	k__Bacteria (UID2569)	434	278	186	79	110	59	25	4	1	74.81	50.25	64.88
core_25_4_merged	f__Bifidobacteriaceae (UID1458)	77	464	220	120	335	9	0	0	0	74.79	1.73	33.33
core_2_1_merged	k__Bacteria (UID203)	5449	104	58	41	27	25	8	2	1	73.54	62.57	65.79
core_13_1_merged	c__Betaproteobacteria (UID3971)	223	425	211	106	278	36	5	0	0	72.41	10.23	58.82
core_19_1_merged	g__Prevotella (UID2722)	64	532	281	134	377	20	1	0	0	70.69	3.23	13.04
core_10_5_merged	k__Bacteria (UID203)	5449	103	57	23	33	33	12	2	0	69.7	32.93	45.68
core_57_merged	c__Deltaproteobacteria (UID3217)	62	280	168	79	117	62	21	1	0	69.57	41.44	3.82
core_12_5_merged	o__Clostridiales (UID1212)	172	257	149	91	142	22	2	0	0	66.88	9.26	28.57
core_89_merged	p__Bacteroidetes (UID2605)	350	316	210	104	177	25	10	0	0	65.69	13.33	3.64
core_72_merged	o__Burkholderiales (UID4000)	193	427	214	126	234	51	13	3	0	65.57	21.97	2.78
core_94_merged	k__Bacteria (UID2569)	434	278	186	92	169	17	0	0	0	65.47	4.83	0
core_27_2_merged	f__Moraxellaceae (UID4680)	86	689	365	283	277	116	12	0	1	65.32	23.51	77.78
core_58_merged	f__Comamonadaceae (UID4119)	39	693	323	223	319	122	23	5	1	64.79	25.58	4.76
core_2_3_merged	k__Bacteria (UID203)	5449	104	58	58	30	16	0	0	0	64.76	23.43	75
core_12_6_merged	o__Clostridiales (UID1120)	304	247	141	80	157	10	0	0	0	64.4	3.26	40
core_96_merged	p__Proteobacteria (UID3061)	115	396	260	137	220	33	4	2	0	64.05	9.52	0
core_95_merged	o__Bacteroidales (UID2657)	160	491	268	181	285	23	1	1	0	63.29	6.58	0
core_2_4_merged	k__Bacteria (UID203)	5449	104	58	27	54	18	5	0	0	62.43	18.29	75.76
core_69_merged	f__Enterobacteriaceae (UID5124)	134	1173	336	464	591	99	19	0	0	62.29	10.18	5.77
core_27_1_merged	k__Bacteria (UID203)	5449	104	58	59	40	5	0	0	0	61.32	7.76	60
core_66_merged	k__Bacteria (UID1452)	924	163	110	67	52	34	5	3	2	59.75	35.21	1.15
core_2_6_merged	o__Bacteroidales (UID2657)	160	491	269	201	210	78	1	1	0	59.07	17.73	74.71
core_71_merged	o__Rhodospirillales (UID3754)	63	336	201	126	152	47	9	2	0	58.11	22.24	5.81
core_87_merged	k__Bacteria (UID2570)	433	273	183	110	124	33	6	0	0	56.83	15.45	1.96
core_77_merged	f__Comamonadaceae (UID4119)	39	693	323	332	301	50	9	1	0	56.63	10.82	1.2
core_17_2_merged	c__Deltaproteobacteria (UID3218)	61	284	169	142	133	9	0	0	0	56.51	3.91	0
core_99_merged	o__Bacteroidales (UID2657)	160	491	268	210	226	45	9	1	0	56.19	13.46	5.13
core_97_merged	o__Burkholderiales (UID4000)	193	427	214	206	181	36	4	0	0	53.19	10.93	6.25
core_98_merged	k__Bacteria (UID2570)	433	273	183	123	120	29	1	0	0	51.92	10.42	3.12
core_13_2_merged	c__Betaproteobacteria (UID3971)	223	424	211	215	192	16	1	0	0	49.56	3.87	15.79
core_25_5_merged	k__Bacteria (UID203)	5449	104	58	68	31	5	0	0	0	45.06	3.92	60
core_21_2_merged	k__Bacteria (UID203)	5449	104	58	68	36	0	0	0	0	41.63	0	0
core_10_6_merged	k__Bacteria (UID2329)	174	149	89	87	62	0	0	0	0	40.4	0	0
core_2_11_merged	k__Bacteria (UID203)	5449	104	58	71	30	3	0	0	0	37.46	3.45	100
core_21_1_merged	f__Flavobacteriaceae (UID2817)	81	511	283	352	84	37	23	12	3	33.83	31.83	80.75
core_18_3_merged	k__Bacteria (UID2569)	434	278	186	182	64	28	2	1	1	32.62	15.07	76.36
core_28_1_merged	k__Bacteria (UID203)	5449	104	58	86	17	1	0	0	0	29.31	1.72	0
core_21_4_merged	k__Bacteria (UID203)	5449	104	58	86	16	2	0	0	0	27.59	2.59	50
core_13_4_merged	f__Rhodocyclaceae (UID3972)	30	540	241	383	124	26	6	1	0	25.96	7.66	48
core_2_10_merged	k__Bacteria (UID203)	5449	104	58	86	14	4	0	0	0	25.57	6.03	100
core_13_6_merged	k__Bacteria (UID203)	5449	104	58	59	21	17	6	0	1	24.91	18.42	57.78
core_13_5_merged	k__Bacteria (UID203)	5449	104	58	88	7	7	1	0	1	24.14	19.83	50
core_13_3_merged	k__Bacteria (UID203)	5449	103	57	79	18	6	0	0	0	23.37	8.77	50
core_29_4_merged	c__Gammaproteobacteria (UID4444)	263	507	232	417	77	13	0	0	0	19.57	1.62	84.62
core_13_9_merged	k__Bacteria (UID203)	5449	103	57	92	10	1	0	0	0	17.54	1.75	0
core_21_3_merged	k__Bacteria (UID203)	5449	104	58	92	12	0	0	0	0	17.24	0	0
core_29_3_merged	k__Bacteria (UID203)	5449	104	58	91	12	1	0	0	0	17.07	1.72	0
core_23_2_merged	root (UID1)	5656	56	24	52	4	0	0	0	0	16.67	0	0
core_12_7_merged	o__Clostridiales (UID1212)	172	263	149	207	50	6	0	0	0	14.08	0.35	83.33
core_11_2_merged	k__Bacteria (UID203)	5449	104	58	89	14	1	0	0	0	12.85	0.86	100
core_26_2_merged	root (UID1)	5656	56	24	53	1	1	0	1	0	12.5	16.67	100
core_13_8_merged	k__Bacteria (UID203)	5449	104	58	85	18	1	0	0	0	11.22	0.16	100
core_13_7_merged	k__Bacteria (UID203)	5449	103	57	94	7	2	0	0	0	9.79	3.51	100
core_23_3_merged	k__Bacteria (UID203)	5449	104	58	96	7	1	0	0	0	9.09	1.72	100
core_17_3_merged	k__Bacteria (UID203)	5449	103	57	99	2	1	1	0	0	5.26	5.26	100
core_2_14_merged	root (UID1)	5656	56	24	55	1	0	0	0	0	4.17	0	0
core_2_13_merged	root (UID1)	5656	56	24	56	0	0	0	0	0	0	0	0
core_26_1_merged	root (UID1)	5656	56	24	56	0	0	0	0	0	0	0	0
core_16_3_merged	root (UID1)	5656	56	24	56	0	0	0	0	0	0	0	0
core_16_2_merged	root (UID1)	5656	56	24	56	0	0	0	0	0	0	0	0
core_16_1_merged	root (UID1)	5656	56	24	56	0	0	0	0	0	0	0	0
