# Supplementary material for: HiCBin: binning metagenomic contigs and recovering metagenome-assembled genomes using Hi-C contact maps
Source: Genome Biol. 2022 Feb 28;23:63. doi: 10.1186/s13059-022-02626-w (PMC8883645; doi:10.1186/s13059-022-02626-w)
Supplement: Supplementary file 7 — Additional file 7 The wastewater CheckM report for MetaBAT2. (CSV 33 KB). The CheckM results of draft genomic bins retrieved from the wastewater sample by MetaBAT2. [file 13059_2022_2626_MOESM7_ESM.csv]

Bin Id	Marker lineage	# genomes	# markers	# marker sets	0	1	2	3	4	5+	Completeness	Contamination	Strain heterogeneity
WW_BIN.449	k__Bacteria (UID203)	5449	104	58	0	2	11	25	25	41	100	345.06	4.96
WW_BIN.230	c__Deltaproteobacteria (UID3217)	62	280	168	0	279	1	0	0	0	100	0.6	0
WW_BIN.185	k__Bacteria (UID203)	5449	104	58	5	7	8	13	7	64	99.22	553.71	18.21
WW_BIN.45	k__Bacteria (UID203)	5449	104	58	8	24	48	20	2	2	98.33	111.71	36.43
WW_BIN.361	k__Bacteria (UID2570)	433	273	183	6	267	0	0	0	0	97.27	0	0
WW_BIN.441	c__Betaproteobacteria (UID3959)	235	413	209	13	395	5	0	0	0	97.23	1.74	20
WW_BIN.349	k__Bacteria (UID1453)	901	171	117	6	159	5	1	0	0	96.67	4.19	50
WW_BIN.144	k__Bacteria (UID2329)	174	149	89	4	142	3	0	0	0	96.63	2.81	33.33
WW_BIN.132	k__Bacteria (UID203)	5449	104	58	4	69	31	0	0	0	96.55	7.84	12.9
WW_BIN.129	k__Bacteria (UID203)	5449	104	58	2	26	71	5	0	0	96.55	59.25	56.98
WW_BIN.239	p__Firmicutes (UID1022)	100	295	158	10	282	3	0	0	0	96.27	1.42	0
WW_BIN.257	p__Firmicutes (UID1022)	100	295	158	37	257	1	0	0	0	96.11	0.63	0
WW_BIN.60	o__Clostridiales (UID1212)	172	261	147	6	255	0	0	0	0	95.92	0	0
WW_BIN.192	o__Bacteroidales (UID2621)	198	427	260	25	388	14	0	0	0	95.82	2.53	50
WW_BIN.433	f__Bifidobacteriaceae (UID1462)	65	476	217	24	434	18	0	0	0	95.74	4.53	16.67
WW_BIN.160	o__Bacteroidales (UID2621)	198	427	260	47	369	11	0	0	0	95.51	2.5	9.09
WW_BIN.388	k__Bacteria (UID2372)	131	177	106	10	151	15	1	0	0	95.05	9.59	22.22
WW_BIN.273	f__Bifidobacteriaceae (UID1458)	77	464	220	25	419	20	0	0	0	94.72	2.76	15
WW_BIN.397	k__Bacteria (UID2569)	434	278	186	13	258	6	1	0	0	94.62	4.03	44.44
WW_BIN.261	o__Actinomycetales (UID1697)	387	330	193	30	293	7	0	0	0	93.56	2.76	28.57
WW_BIN.146	f__Lachnospiraceae (UID1256)	33	333	171	25	245	60	3	0	0	93.56	16.88	27.54
WW_BIN.251	o__Clostridiales (UID1212)	172	263	149	15	245	3	0	0	0	93.15	1.34	33.33
WW_BIN.316	f__Lachnospiraceae (UID1256)	33	333	171	20	313	0	0	0	0	92.98	0	0
WW_BIN.241	k__Bacteria (UID2372)	131	177	106	11	165	1	0	0	0	92.92	0.94	100
WW_BIN.178	o__Clostridiales (UID1212)	172	263	149	29	217	17	0	0	0	92.7	1.46	70.59
WW_BIN.217	k__Bacteria (UID3060)	138	338	246	41	285	11	1	0	0	92.31	4.34	21.43
WW_BIN.211	k__Bacteria (UID203)	5449	104	58	8	39	42	15	0	0	92.24	98.09	3.45
WW_BIN.221	c__Betaproteobacteria (UID3888)	323	387	234	60	324	3	0	0	0	92.04	0.85	100
WW_BIN.407	k__Bacteria (UID203)	5449	104	58	12	44	39	9	0	0	91.82	53.87	12.12
WW_BIN.415	o__Clostridiales (UID1212)	172	260	146	18	240	2	0	0	0	91.72	1.37	100
WW_BIN.112	c__Gammaproteobacteria (UID4444)	263	507	232	75	402	29	1	0	0	91.69	8.38	40.62
WW_BIN.410	o__Clostridiales (UID1120)	304	247	141	16	230	1	0	0	0	91.67	0.71	100
WW_BIN.51	k__Archaea (UID2)	207	149	107	11	110	22	6	0	0	91.59	16.82	5
WW_BIN.145	o__Actinomycetales (UID1663)	488	307	182	24	271	8	4	0	0	90.88	3.55	25
WW_BIN.149	o__Clostridiales (UID1212)	172	263	149	26	231	6	0	0	0	90.76	2.68	66.67
WW_BIN.44	o__Clostridiales (UID1120)	304	250	143	46	105	93	6	0	0	90.67	47.67	0
WW_BIN.207	c__Betaproteobacteria (UID3971)	223	425	211	29	387	9	0	0	0	90.65	2.56	22.22
WW_BIN.264	o__Actinomycetales (UID1530)	622	257	151	37	173	38	9	0	0	90.64	20.29	15.38
WW_BIN.453	c__Gammaproteobacteria (UID4267)	119	544	284	49	477	18	0	0	0	90.64	4.75	44.44
WW_BIN.404	f__Comamonadaceae (UID4119)	39	693	323	107	165	191	166	53	11	90.55	117.08	15.71
WW_BIN.105	p__Proteobacteria (UID3061)	115	396	260	44	345	7	0	0	0	90.53	2.5	71.43
WW_BIN.135	k__Bacteria (UID3187)	2258	181	110	38	118	25	0	0	0	90.45	15.76	40
WW_BIN.199	o__Clostridiales (UID1212)	172	263	149	25	234	4	0	0	0	90.38	1.4	50
WW_BIN.96	o__Clostridiales (UID1212)	172	263	149	54	206	3	0	0	0	90.29	1.34	0
WW_BIN.406	o__Actinomycetales (UID1697)	387	330	193	50	270	10	0	0	0	90.28	2.89	50
WW_BIN.203	o__Clostridiales (UID1212)	172	263	149	19	240	4	0	0	0	90.27	2.13	100
WW_BIN.114	c__Betaproteobacteria (UID3888)	323	387	234	64	316	7	0	0	0	89.71	2.35	71.43
WW_BIN.176	o__Actinomycetales (UID1663)	488	310	185	39	261	10	0	0	0	89.66	4.03	30
WW_BIN.103	f__Lachnospiraceae (UID1286)	57	420	207	94	319	7	0	0	0	89.54	2.17	0
WW_BIN.282	k__Bacteria (UID203)	5449	104	58	9	26	42	19	3	5	89.5	93.04	31.4
WW_BIN.242	o__Burkholderiales (UID4000)	193	427	214	43	374	10	0	0	0	89.32	2.26	40
WW_BIN.131	f__Bifidobacteriaceae (UID1462)	65	476	217	50	417	9	0	0	0	89.07	1.34	55.56
WW_BIN.151	k__Bacteria (UID203)	5449	104	58	29	8	15	16	18	18	88.79	249.72	50.4
WW_BIN.117	o__Clostridiales (UID1212)	172	261	147	60	199	2	0	0	0	88.44	0.85	50
WW_BIN.343	f__Actinomycetaceae (UID1531)	42	420	211	46	365	8	1	0	0	88.08	3.25	36.36
WW_BIN.79	f__Lachnospiraceae (UID1256)	33	333	171	63	244	26	0	0	0	87.86	9.38	23.08
WW_BIN.286	f__Lachnospiraceae (UID1255)	90	354	174	78	272	4	0	0	0	87.63	1.13	75
WW_BIN.311	o__Clostridiales (UID1226)	155	278	158	52	188	38	0	0	0	87.54	17.9	7.89
WW_BIN.2	p__Actinobacteria (UID1454)	732	205	119	51	135	17	2	0	0	87.52	12.96	26.09
WW_BIN.456	k__Bacteria (UID203)	5449	104	58	41	22	39	2	0	0	87.07	68.1	60
WW_BIN.341	p__Bacteroidetes (UID2605)	350	314	208	63	247	4	0	0	0	87.05	1.68	75
WW_BIN.126	k__Bacteria (UID2372)	131	177	106	33	141	3	0	0	0	86.79	1.89	33.33
WW_BIN.426	p__Bacteroidetes (UID2605)	350	314	208	79	229	6	0	0	0	86.54	2.08	50
WW_BIN.425	k__Bacteria (UID2570)	433	273	183	54	147	67	4	1	0	86.38	36.75	32.94
WW_BIN.411	k__Bacteria (UID3060)	138	338	246	56	135	77	50	12	8	85.66	85.27	25.65
WW_BIN.274	o__Bacteroidales (UID2621)	198	427	260	78	347	2	0	0	0	85.58	0.38	0
WW_BIN.92	o__Actinomycetales (UID1663)	488	310	185	49	257	4	0	0	0	85.16	1.76	50
WW_BIN.208	k__Bacteria (UID2372)	131	177	106	36	112	27	2	0	0	85.13	20.06	21.21
WW_BIN.354	o__Actinomycetales (UID1815)	120	572	265	90	480	2	0	0	0	84.55	0.31	50
WW_BIN.326	o__Burkholderiales (UID4000)	193	427	214	71	346	10	0	0	0	84.23	2.95	80
WW_BIN.40	k__Bacteria (UID203)	5449	104	58	11	69	24	0	0	0	84.17	9.75	4.17
WW_BIN.204	c__Betaproteobacteria (UID3888)	323	387	234	83	297	5	2	0	0	84.08	2.22	18.18
WW_BIN.267	c__Gammaproteobacteria (UID4444)	263	507	232	93	406	8	0	0	0	83.94	1.29	100
WW_BIN.450	o__Burkholderiales (UID4000)	193	427	214	87	308	32	0	0	0	83.77	3.84	3.12
WW_BIN.148	o__Burkholderiales (UID4000)	193	427	214	78	331	18	0	0	0	82.44	4.89	38.89
WW_BIN.31	o__Clostridiales (UID1226)	155	278	158	59	216	3	0	0	0	82.39	1.9	66.67
WW_BIN.216	k__Bacteria (UID203)	5449	104	58	36	30	30	7	1	0	81.9	70.5	78.95
WW_BIN.255	p__Bacteroidetes (UID2605)	350	316	210	49	263	4	0	0	0	81.67	1.43	50
WW_BIN.59	k__Bacteria (UID2495)	2993	143	89	33	110	0	0	0	0	81.64	0	0
WW_BIN.360	o__Actinomycetales (UID1697)	387	327	191	54	241	31	1	0	0	81.61	7.52	26.47
WW_BIN.285	f__Lachnospiraceae (UID1256)	33	333	171	73	233	22	5	0	0	81.51	7.21	56.76
WW_BIN.312	f__Rhodocyclaceae (UID3972)	30	540	241	86	450	4	0	0	0	81.47	0.99	75
WW_BIN.22	k__Bacteria (UID203)	5449	104	58	16	48	21	15	3	1	81.41	67.08	53.19
WW_BIN.191	f__Comamonadaceae (UID4119)	39	693	323	152	505	36	0	0	0	80.96	4.64	33.33
WW_BIN.184	f__Lachnospiraceae (UID1256)	33	333	171	77	247	9	0	0	0	80.95	3.82	22.22
WW_BIN.143	o__Clostridiales (UID1120)	304	250	143	52	192	6	0	0	0	80.42	4.2	66.67
WW_BIN.332	o__Lactobacillales (UID355)	490	334	183	83	245	5	1	0	0	80.08	2.09	0
WW_BIN.172	k__Bacteria (UID2372)	131	177	106	41	135	1	0	0	0	79.72	0.94	100
WW_BIN.197	o__Actinomycetales (UID1697)	387	327	191	73	241	13	0	0	0	79.63	4.28	46.15
WW_BIN.196	p__Bacteroidetes (UID2605)	350	316	210	88	223	5	0	0	0	79.3	1.83	40
WW_BIN.290	k__Bacteria (UID203)	5449	103	57	50	52	1	0	0	0	78.95	1.75	100
WW_BIN.189	o__Lactobacillales (UID543)	294	472	265	125	336	11	0	0	0	78.66	2.23	63.64
WW_BIN.237	p__Proteobacteria (UID3061)	115	395	260	103	183	104	5	0	0	78.64	32.33	39.5
WW_BIN.236	k__Bacteria (UID209)	5443	105	59	42	63	0	0	0	0	78.58	0	0
WW_BIN.301	f__Comamonadaceae (UID4119)	39	693	323	165	500	27	0	1	0	78.52	4.55	30.3
WW_BIN.372	o__Clostridiales (UID1120)	304	249	142	45	203	1	0	0	0	78.4	0.7	0
WW_BIN.164	o__Clostridiales (UID1212)	172	263	149	73	186	4	0	0	0	78.38	1.9	75
WW_BIN.275	o__Clostridiales (UID1226)	155	278	158	86	186	6	0	0	0	78.33	2.37	83.33
WW_BIN.174	k__Bacteria (UID2329)	174	149	89	22	122	5	0	0	0	78.09	2.25	0
WW_BIN.58	o__Actinomycetales (UID1593)	69	399	197	119	255	24	1	0	0	77.78	6.87	55.56
WW_BIN.91	k__Bacteria (UID2569)	434	278	186	62	195	19	2	0	0	77.77	7.9	20
WW_BIN.188	f__Lachnospiraceae (UID1286)	57	420	207	88	329	3	0	0	0	77.69	1.09	100
WW_BIN.424	k__Bacteria (UID203)	5449	103	57	53	49	1	0	0	0	77.19	1.75	0
WW_BIN.336	o__Clostridiales (UID1212)	172	263	149	82	180	1	0	0	0	77.14	0.67	100
WW_BIN.414	f__Lachnospiraceae (UID1255)	90	354	174	89	254	9	2	0	0	76.94	2.74	26.67
WW_BIN.444	g__Prevotella (UID2724)	55	567	296	109	409	39	10	0	0	76.73	5.88	15.94
WW_BIN.245	k__Bacteria (UID203)	5449	104	58	45	19	25	14	1	0	76.27	82.93	49.32
WW_BIN.403	k__Bacteria (UID2329)	174	149	89	29	111	9	0	0	0	74.72	7.46	77.78
WW_BIN.368	o__Clostridiales (UID1125)	128	313	164	108	198	7	0	0	0	74.46	2.41	28.57
WW_BIN.10	o__Flavobacteriales (UID2815)	123	324	204	106	165	46	7	0	0	74.17	22.52	61.19
WW_BIN.65	p__Actinobacteria (UID1454)	732	205	119	60	72	68	4	1	0	74.03	51.68	95.35
WW_BIN.222	c__Betaproteobacteria (UID3888)	323	387	234	103	269	14	1	0	0	73.41	2.61	47.06
WW_BIN.206	c__Betaproteobacteria (UID3888)	323	387	234	122	261	4	0	0	0	73.07	1.28	100
WW_BIN.171	k__Bacteria (UID203)	5449	104	58	55	38	9	1	1	0	72.41	16.38	22.22
WW_BIN.459	k__Bacteria (UID2569)	434	275	184	102	173	0	0	0	0	72.2	0	0
WW_BIN.308	k__Bacteria (UID2982)	88	229	147	78	144	7	0	0	0	72.16	3.4	100
WW_BIN.113	k__Bacteria (UID203)	5449	104	58	53	48	2	1	0	0	71.66	6.03	100
WW_BIN.283	o__Actinomycetales (UID1572)	580	288	173	72	212	4	0	0	0	71.29	1.73	100
WW_BIN.393	o__Clostridiales (UID1212)	172	263	149	92	170	1	0	0	0	71.29	0.67	0
WW_BIN.392	k__Bacteria (UID203)	5449	103	58	51	52	0	0	0	0	70.85	0	0
WW_BIN.159	p__Bacteroidetes (UID2591)	364	302	203	99	203	0	0	0	0	70.34	0	0
WW_BIN.47	o__Pseudomonadales (UID4679)	87	674	364	253	416	4	1	0	0	69.62	0.99	28.57
WW_BIN.4	o__Lactobacillales (UID544)	293	475	267	146	270	53	6	0	0	69.61	15.37	33.8
WW_BIN.374	o__Clostridiales (UID1120)	304	250	143	68	182	0	0	0	0	69.21	0	0
WW_BIN.213	k__Bacteria (UID2329)	174	149	89	41	106	2	0	0	0	68.61	1.69	0
WW_BIN.385	k__Bacteria (UID3060)	138	338	246	126	189	21	2	0	0	67.7	7.41	33.33
WW_BIN.266	o__Clostridiales (UID1226)	155	278	158	107	167	4	0	0	0	67.45	1.48	50
WW_BIN.298	k__Bacteria (UID203)	5449	104	58	56	47	1	0	0	0	67.41	1.72	100
WW_BIN.67	k__Bacteria (UID203)	5449	104	58	59	43	2	0	0	0	67.24	3.45	0
WW_BIN.442	k__Bacteria (UID203)	5449	104	58	59	41	4	0	0	0	67.24	6.9	0
WW_BIN.212	o__Lactobacillales (UID355)	490	336	184	97	233	6	0	0	0	67.13	2.17	0
WW_BIN.260	o__Flavobacteriales (UID2815)	123	324	204	116	197	11	0	0	0	66.96	3.19	27.27
WW_BIN.270	f__Bifidobacteriaceae (UID1458)	77	464	220	160	300	4	0	0	0	66.86	1.36	75
WW_BIN.177	o__Clostridiales (UID1212)	172	257	149	107	146	4	0	0	0	66.57	2.35	50
WW_BIN.46	k__Bacteria (UID3060)	138	338	246	122	187	28	1	0	0	65.64	9.7	64.52
WW_BIN.180	k__Bacteria (UID203)	5449	104	58	61	39	4	0	0	0	64.83	5.52	75
WW_BIN.81	k__Bacteria (UID2329)	174	149	89	68	61	18	2	0	0	63.15	21.54	8.33
WW_BIN.5	o__Burkholderiales (UID4000)	193	427	214	163	259	5	0	0	0	63.1	1.4	60
WW_BIN.348	o__Clostridiales (UID1212)	172	263	149	124	135	3	1	0	0	63.06	2.85	33.33
WW_BIN.41	k__Bacteria (UID3060)	138	338	246	140	189	8	1	0	0	62.91	3.59	18.18
WW_BIN.173	k__Bacteria (UID2372)	131	177	106	70	100	7	0	0	0	62.53	5.66	100
WW_BIN.98	k__Bacteria (UID203)	5449	104	58	63	39	1	1	0	0	62.41	5.17	50
WW_BIN.413	k__Bacteria (UID203)	5449	104	58	64	28	11	1	0	0	62.41	22.41	92.86
WW_BIN.421	k__Bacteria (UID203)	5449	104	58	62	39	3	0	0	0	62.07	5.17	100
WW_BIN.412	o__Clostridiales (UID1212)	172	263	149	115	142	6	0	0	0	61.62	2.18	16.67
WW_BIN.309	k__Bacteria (UID203)	5449	103	57	63	39	1	0	0	0	61.27	0.88	100
WW_BIN.269	o__Clostridiales (UID1226)	155	278	158	118	150	10	0	0	0	61.22	3.03	10
WW_BIN.37	k__Bacteria (UID1453)	901	171	117	53	118	0	0	0	0	61.18	0	0
WW_BIN.238	k__Bacteria (UID203)	5449	104	58	51	25	25	3	0	0	60.89	32.99	20.59
WW_BIN.121	k__Bacteria (UID203)	5449	103	57	63	39	1	0	0	0	60.88	1.75	100
WW_BIN.118	f__Xanthomonadaceae (UID4214)	55	659	290	236	405	18	0	0	0	60.54	2.89	33.33
WW_BIN.386	k__Bacteria (UID203)	5449	104	58	64	39	1	0	0	0	60.34	0.86	100
WW_BIN.281	o__Rhodospirillales (UID3754)	63	336	201	135	155	43	3	0	0	60.22	14.67	5.77
WW_BIN.85	k__Bacteria (UID203)	5449	103	57	63	40	0	0	0	0	60	0	0
WW_BIN.461	k__Bacteria (UID203)	5449	104	58	62	18	16	6	2	0	59.66	49.48	45.65
WW_BIN.8	k__Bacteria (UID203)	5449	104	58	64	30	7	3	0	0	59.48	21.55	75
WW_BIN.224	f__Comamonadaceae (UID4119)	39	693	323	310	286	82	7	8	0	59.39	17.81	11.92
WW_BIN.416	k__Bacteria (UID203)	5449	104	58	60	44	0	0	0	0	58.91	0	0
WW_BIN.357	k__Bacteria (UID203)	5449	104	58	66	38	0	0	0	0	58.62	0	0
WW_BIN.315	k__Bacteria (UID203)	5449	103	58	63	37	3	0	0	0	58.62	5.17	33.33
WW_BIN.279	k__Bacteria (UID203)	5449	104	58	68	35	1	0	0	0	58.62	1.72	0
WW_BIN.23	k__Bacteria (UID203)	5449	104	58	65	39	0	0	0	0	58.62	0	0
WW_BIN.429	o__Actinomycetales (UID1572)	580	286	171	113	171	2	0	0	0	58.39	1.17	50
WW_BIN.391	o__Clostridiales (UID1212)	172	263	149	126	137	0	0	0	0	58.28	0	0
WW_BIN.195	o__Clostridiales (UID1120)	304	249	142	114	134	1	0	0	0	58.19	0.23	0
WW_BIN.320	k__Bacteria (UID203)	5449	104	58	67	36	1	0	0	0	58.1	0.86	100
WW_BIN.219	k__Bacteria (UID203)	5449	104	58	65	38	1	0	0	0	58.1	1.72	100
WW_BIN.232	p__Proteobacteria (UID3061)	115	396	260	157	237	2	0	0	0	57.96	0.77	50
WW_BIN.319	k__Bacteria (UID203)	5449	103	57	65	36	2	0	0	0	57.89	1.75	0
WW_BIN.437	c__Gammaproteobacteria (UID4201)	1164	275	174	128	124	23	0	0	0	57.18	9.34	91.3
WW_BIN.422	k__Bacteria (UID203)	5449	103	57	58	44	1	0	0	0	57.15	1.75	0
WW_BIN.366	k__Bacteria (UID203)	5449	104	58	63	39	2	0	0	0	56.9	2.59	100
WW_BIN.136	k__Bacteria (UID203)	5449	104	58	64	40	0	0	0	0	56.9	0	0
WW_BIN.292	k__Bacteria (UID203)	5449	104	58	66	37	1	0	0	0	56.21	1.72	100
WW_BIN.94	k__Bacteria (UID203)	5449	103	57	64	39	0	0	0	0	56.14	0	0
WW_BIN.93	o__Burkholderiales (UID4105)	54	553	264	271	258	22	2	0	0	55.96	7.44	21.43
WW_BIN.223	k__Bacteria (UID203)	5449	103	57	67	32	4	0	0	0	55.26	6.14	50
WW_BIN.394	o__Clostridiales (UID1226)	155	278	158	149	129	0	0	0	0	55.03	0	0
WW_BIN.304	o__Selenomonadales (UID1024)	64	334	167	131	192	11	0	0	0	54.77	4.19	90.91
WW_BIN.323	k__Bacteria (UID203)	5449	104	58	67	35	2	0	0	0	53.79	3.45	50
WW_BIN.38	k__Bacteria (UID203)	5449	104	58	69	33	2	0	0	0	53.45	1.72	100
WW_BIN.104	k__Bacteria (UID203)	5449	104	58	65	39	0	0	0	0	53.06	0	0
WW_BIN.454	k__Bacteria (UID2569)	434	278	186	122	153	3	0	0	0	51.15	0.6	33.33
WW_BIN.462	k__Bacteria (UID203)	5449	104	58	70	34	0	0	0	0	50.86	0	0
WW_BIN.346	k__Bacteria (UID203)	5449	104	58	68	35	1	0	0	0	50.34	0.86	100
WW_BIN.244	k__Bacteria (UID203)	5449	104	58	63	38	3	0	0	0	49.76	4.31	0
WW_BIN.384	k__Bacteria (UID203)	5449	102	56	71	31	0	0	0	0	48.57	0	0
WW_BIN.342	k__Bacteria (UID203)	5449	104	58	72	32	0	0	0	0	48.28	0	0
WW_BIN.215	k__Bacteria (UID203)	5449	104	58	70	34	0	0	0	0	48.28	0	0
WW_BIN.175	o__Clostridiales (UID1120)	304	250	143	141	107	2	0	0	0	48.25	1.05	100
WW_BIN.432	k__Bacteria (UID203)	5449	102	56	72	29	1	0	0	0	48.21	1.79	100
WW_BIN.443	p__Proteobacteria (UID3061)	115	395	260	203	163	29	0	0	0	48.01	6.62	89.66
WW_BIN.181	k__Bacteria (UID203)	5449	104	58	70	33	1	0	0	0	47.93	1.72	100
WW_BIN.97	k__Bacteria (UID203)	5449	104	58	67	37	0	0	0	0	47.34	0	0
WW_BIN.205	p__Actinobacteria (UID1454)	732	205	119	107	93	5	0	0	0	47.14	2.1	0
WW_BIN.62	k__Bacteria (UID203)	5449	104	58	73	30	1	0	0	0	46.55	1.72	0
WW_BIN.398	k__Bacteria (UID203)	5449	103	57	72	31	0	0	0	0	46.49	0	0
WW_BIN.75	k__Bacteria (UID203)	5449	104	58	73	31	0	0	0	0	44.83	0	0
WW_BIN.448	k__Bacteria (UID203)	5449	104	58	73	31	0	0	0	0	44.83	0	0
WW_BIN.365	k__Bacteria (UID203)	5449	104	58	71	33	0	0	0	0	44.83	0	0
WW_BIN.110	k__Bacteria (UID203)	5449	103	57	75	27	1	0	0	0	44.74	1.75	100
WW_BIN.73	p__Firmicutes (UID1022)	100	295	158	157	137	1	0	0	0	44.36	0.63	0
WW_BIN.80	o__Clostridiales (UID1212)	172	263	149	144	118	1	0	0	0	43.8	0.67	0
WW_BIN.26	k__Bacteria (UID203)	5449	103	57	75	28	0	0	0	0	43.16	0	0
WW_BIN.396	k__Bacteria (UID203)	5449	104	58	72	29	3	0	0	0	43.1	3.45	66.67
WW_BIN.169	k__Bacteria (UID203)	5449	104	58	75	28	1	0	0	0	43.1	1.72	0
WW_BIN.339	k__Bacteria (UID203)	5449	104	58	75	28	1	0	0	0	42.24	1.72	100
WW_BIN.27	k__Bacteria (UID203)	5449	103	57	78	24	1	0	0	0	42.11	1.75	0
WW_BIN.324	k__Bacteria (UID203)	5449	104	58	77	24	3	0	0	0	41.38	4.31	33.33
WW_BIN.254	k__Bacteria (UID203)	5449	104	58	76	28	0	0	0	0	41.38	0	0
WW_BIN.11	k__Bacteria (UID203)	5449	104	58	78	26	0	0	0	0	41.38	0	0
WW_BIN.152	k__Bacteria (UID203)	5449	103	57	79	21	3	0	0	0	41.23	5.26	100
WW_BIN.50	k__Bacteria (UID203)	5449	104	58	73	31	0	0	0	0	40.69	0	0
WW_BIN.351	o__Clostridiales (UID1226)	155	278	158	150	128	0	0	0	0	40.17	0	0
WW_BIN.71	k__Bacteria (UID203)	5449	103	57	74	29	0	0	0	0	40.11	0	0
WW_BIN.69	k__Bacteria (UID203)	5449	104	58	79	18	7	0	0	0	39.66	12.07	57.14
WW_BIN.364	k__Bacteria (UID203)	5449	104	58	78	24	2	0	0	0	39.66	3.45	50
WW_BIN.317	k__Bacteria (UID203)	5449	104	58	79	22	2	1	0	0	39.66	6.9	0
WW_BIN.84	k__Bacteria (UID203)	5449	103	57	70	32	1	0	0	0	39.23	1.75	100
WW_BIN.382	k__Bacteria (UID203)	5449	104	58	75	28	1	0	0	0	38.97	1.72	0
WW_BIN.246	k__Bacteria (UID203)	5449	104	58	78	26	0	0	0	0	37.93	0	0
WW_BIN.30	k__Bacteria (UID203)	5449	104	58	80	18	6	0	0	0	37.07	9.48	50
WW_BIN.88	k__Bacteria (UID203)	5449	104	58	80	20	2	2	0	0	36.36	6.9	100
WW_BIN.305	k__Bacteria (UID203)	5449	103	57	69	31	2	1	0	0	36.04	1.93	40
WW_BIN.166	k__Bacteria (UID203)	5449	104	58	77	26	1	0	0	0	35.82	1.72	0
WW_BIN.289	k__Bacteria (UID203)	5449	104	58	76	28	0	0	0	0	35.52	0	0
WW_BIN.313	k__Bacteria (UID203)	5449	104	58	81	20	2	1	0	0	35.5	6.9	60
WW_BIN.125	k__Bacteria (UID2569)	434	278	186	166	105	7	0	0	0	35.18	0.65	85.71
WW_BIN.278	k__Bacteria (UID203)	5449	104	58	79	25	0	0	0	0	34.66	0	0
WW_BIN.20	k__Bacteria (UID203)	5449	104	58	84	20	0	0	0	0	34.48	0	0
WW_BIN.202	k__Bacteria (UID203)	5449	104	58	75	29	0	0	0	0	34.25	0	0
WW_BIN.460	k__Bacteria (UID203)	5449	103	57	76	27	0	0	0	0	34.13	0	0
WW_BIN.256	k__Bacteria (UID203)	5449	104	58	81	23	0	0	0	0	33.62	0	0
WW_BIN.427	k__Bacteria (UID203)	5449	103	57	74	29	0	0	0	0	32.7	0	0
WW_BIN.231	k__Bacteria (UID203)	5449	103	57	80	18	5	0	0	0	32.63	5.09	80
WW_BIN.100	k__Bacteria (UID203)	5449	103	57	84	19	0	0	0	0	31.58	0	0
WW_BIN.333	k__Bacteria (UID203)	5449	104	58	78	26	0	0	0	0	31.35	0	0
WW_BIN.106	k__Bacteria (UID203)	5449	104	58	76	28	0	0	0	0	31.27	0	0
WW_BIN.259	k__Bacteria (UID203)	5449	104	58	81	22	1	0	0	0	31.03	1.72	100
WW_BIN.321	k__Bacteria (UID203)	5449	104	58	84	20	0	0	0	0	29.66	0	0
WW_BIN.89	k__Bacteria (UID203)	5449	104	58	85	19	0	0	0	0	29.31	0	0
WW_BIN.87	k__Bacteria (UID203)	5449	104	58	81	23	0	0	0	0	29.31	0	0
WW_BIN.300	k__Bacteria (UID203)	5449	104	58	84	20	0	0	0	0	29.31	0	0
WW_BIN.70	k__Bacteria (UID203)	5449	104	58	85	15	4	0	0	0	28.45	5.17	100
WW_BIN.417	k__Bacteria (UID203)	5449	103	57	83	19	1	0	0	0	28.07	1.75	0
WW_BIN.268	k__Bacteria (UID203)	5449	103	57	84	19	0	0	0	0	28.07	0	0
WW_BIN.200	k__Bacteria (UID203)	5449	104	58	82	18	0	0	4	0	27.59	4.14	4.17
WW_BIN.220	k__Bacteria (UID203)	5449	104	58	86	17	1	0	0	0	26.72	0.86	0
WW_BIN.141	k__Bacteria (UID203)	5449	103	58	85	18	0	0	0	0	26.72	0	0
WW_BIN.218	k__Bacteria (UID203)	5449	102	56	85	17	0	0	0	0	26.25	0	0
WW_BIN.306	k__Bacteria (UID203)	5449	104	58	87	17	0	0	0	0	25.86	0	0
WW_BIN.434	k__Bacteria (UID203)	5449	104	58	82	19	3	0	0	0	25.63	5.17	33.33
WW_BIN.329	k__Bacteria (UID203)	5449	104	58	89	11	3	1	0	0	25	8.62	33.33
WW_BIN.457	k__Bacteria (UID203)	5449	104	58	87	15	2	0	0	0	24.14	3.45	100
WW_BIN.452	k__Bacteria (UID203)	5449	104	58	88	16	0	0	0	0	24.14	0	0
WW_BIN.436	k__Bacteria (UID203)	5449	104	58	88	16	0	0	0	0	24.14	0	0
WW_BIN.375	k__Bacteria (UID203)	5449	104	58	84	20	0	0	0	0	24.14	0	0
WW_BIN.330	k__Bacteria (UID203)	5449	104	58	88	16	0	0	0	0	23.28	0	0
WW_BIN.401	k__Bacteria (UID203)	5449	104	58	88	16	0	0	0	0	22.41	0	0
WW_BIN.229	k__Bacteria (UID203)	5449	104	58	87	15	2	0	0	0	22.41	3.45	50
WW_BIN.17	k__Bacteria (UID203)	5449	104	58	83	21	0	0	0	0	22.41	0	0
WW_BIN.14	k__Bacteria (UID203)	5449	104	58	89	15	0	0	0	0	21.55	0	0
WW_BIN.83	k__Bacteria (UID203)	5449	104	58	92	12	0	0	0	0	20.69	0	0
WW_BIN.64	k__Bacteria (UID203)	5449	104	58	90	14	0	0	0	0	20.69	0	0
WW_BIN.438	k__Bacteria (UID203)	5449	103	58	89	14	0	0	0	0	20.69	0	0
WW_BIN.227	k__Bacteria (UID203)	5449	104	58	91	13	0	0	0	0	20.69	0	0
WW_BIN.201	k__Bacteria (UID203)	5449	104	58	86	18	0	0	0	0	19.75	0	0
WW_BIN.350	k__Bacteria (UID203)	5449	104	58	89	14	1	0	0	0	19.44	1.72	100
WW_BIN.137	k__Bacteria (UID203)	5449	104	58	87	16	1	0	0	0	19.14	1.72	0
WW_BIN.338	k__Bacteria (UID203)	5449	104	58	91	13	0	0	0	0	18.97	0	0
WW_BIN.123	k__Bacteria (UID203)	5449	104	58	91	11	2	0	0	0	18.97	1.72	50
WW_BIN.233	k__Bacteria (UID203)	5449	104	58	88	15	1	0	0	0	18.73	1.72	0
WW_BIN.291	k__Bacteria (UID2569)	434	278	186	185	93	0	0	0	0	18.64	0	0
WW_BIN.234	k__Bacteria (UID203)	5449	102	56	90	12	0	0	0	0	18.21	0	0
WW_BIN.334	k__Bacteria (UID203)	5449	104	58	92	12	0	0	0	0	18.1	0	0
WW_BIN.56	k__Bacteria (UID203)	5449	104	58	92	12	0	0	0	0	17.24	0	0
WW_BIN.55	k__Bacteria (UID203)	5449	104	58	94	10	0	0	0	0	17.24	0	0
WW_BIN.463	k__Bacteria (UID203)	5449	104	58	94	10	0	0	0	0	17.24	0	0
WW_BIN.379	k__Bacteria (UID203)	5449	104	58	93	11	0	0	0	0	17.24	0	0
WW_BIN.147	k__Bacteria (UID203)	5449	104	58	93	11	0	0	0	0	17.24	0	0
WW_BIN.133	k__Bacteria (UID203)	5449	104	58	94	9	1	0	0	0	17.24	1.72	0
WW_BIN.115	k__Bacteria (UID203)	5449	104	58	93	8	3	0	0	0	17.24	3.45	0
WW_BIN.66	o__Burkholderiales (UID4000)	193	427	214	312	107	8	0	0	0	17.21	0.7	12.5
WW_BIN.76	root (UID1)	5656	56	24	52	4	0	0	0	0	16.67	0	0
WW_BIN.447	root (UID1)	5656	56	24	52	3	0	0	1	0	16.67	12.5	100
WW_BIN.124	root (UID1)	5656	56	24	52	4	0	0	0	0	16.67	0	0
WW_BIN.373	k__Bacteria (UID203)	5449	104	58	93	11	0	0	0	0	15.67	0	0
WW_BIN.325	k__Bacteria (UID203)	5449	104	58	93	10	1	0	0	0	15.52	0.86	100
WW_BIN.295	k__Bacteria (UID203)	5449	104	58	94	9	1	0	0	0	15.52	1.72	0
WW_BIN.277	k__Bacteria (UID203)	5449	104	58	94	5	4	1	0	0	15.52	9.48	57.14
WW_BIN.161	k__Bacteria (UID203)	5449	104	58	93	11	0	0	0	0	15.52	0	0
WW_BIN.102	k__Bacteria (UID203)	5449	104	58	95	5	4	0	0	0	15.52	6.9	100
WW_BIN.3	k__Bacteria (UID203)	5449	104	58	94	7	3	0	0	0	13.95	3.45	100
WW_BIN.377	k__Bacteria (UID203)	5449	104	58	96	8	0	0	0	0	13.79	0	0
WW_BIN.294	k__Bacteria (UID203)	5449	104	58	95	9	0	0	0	0	13.79	0	0
WW_BIN.240	k__Bacteria (UID203)	5449	104	58	96	7	1	0	0	0	13.79	1.72	100
WW_BIN.150	k__Bacteria (UID203)	5449	104	58	95	8	1	0	0	0	13.79	1.72	100
WW_BIN.77	root (UID1)	5656	56	24	53	3	0	0	0	0	12.5	0	0
WW_BIN.293	root (UID1)	5656	56	24	53	3	0	0	0	0	12.5	0	0
WW_BIN.168	root (UID1)	5656	56	24	53	3	0	0	0	0	12.5	0	0
WW_BIN.57	c__Gammaproteobacteria (UID4201)	1164	275	174	232	43	0	0	0	0	12.36	0	0
WW_BIN.179	k__Bacteria (UID203)	5449	103	57	95	8	0	0	0	0	12.28	0	0
WW_BIN.369	k__Bacteria (UID203)	5449	103	57	91	12	0	0	0	0	12.2	0	0
WW_BIN.29	k__Bacteria (UID203)	5449	104	58	97	7	0	0	0	0	12.07	0	0
WW_BIN.193	k__Bacteria (UID203)	5449	104	58	96	8	0	0	0	0	12.07	0	0
WW_BIN.225	k__Bacteria (UID203)	5449	104	58	90	12	2	0	0	0	11.86	1.02	50
WW_BIN.322	k__Bacteria (UID203)	5449	104	58	92	12	0	0	0	0	11.52	0	0
WW_BIN.162	k__Bacteria (UID203)	5449	104	58	98	6	0	0	0	0	10.34	0	0
WW_BIN.15	k__Bacteria (UID203)	5449	104	58	97	7	0	0	0	0	10.34	0	0
WW_BIN.49	k__Bacteria (UID203)	5449	104	58	98	6	0	0	0	0	9.48	0	0
WW_BIN.446	k__Bacteria (UID203)	5449	104	58	98	6	0	0	0	0	8.62	0	0
WW_BIN.209	k__Bacteria (UID203)	5449	104	58	95	7	2	0	0	0	8.62	3.45	100
WW_BIN.187	k__Bacteria (UID203)	5449	104	58	99	5	0	0	0	0	8.62	0	0
WW_BIN.167	k__Bacteria (UID203)	5449	104	58	99	5	0	0	0	0	8.62	0	0
WW_BIN.138	k__Bacteria (UID203)	5449	104	58	99	5	0	0	0	0	8.62	0	0
WW_BIN.95	root (UID1)	5656	56	24	54	2	0	0	0	0	8.33	0	0
WW_BIN.61	root (UID1)	5656	56	24	54	2	0	0	0	0	8.33	0	0
WW_BIN.400	root (UID1)	5656	56	24	54	1	1	0	0	0	8.33	4.17	100
WW_BIN.335	root (UID1)	5656	56	24	54	2	0	0	0	0	8.33	0	0
WW_BIN.24	root (UID1)	5656	56	24	54	2	0	0	0	0	8.33	0	0
WW_BIN.186	root (UID1)	5656	56	24	54	2	0	0	0	0	8.33	0	0
WW_BIN.155	root (UID1)	5656	56	24	54	1	1	0	0	0	8.33	4.17	100
WW_BIN.154	root (UID1)	5656	56	24	54	2	0	0	0	0	8.33	0	0
WW_BIN.318	k__Bacteria (UID203)	5449	104	58	99	5	0	0	0	0	7.76	0	0
WW_BIN.380	k__Bacteria (UID203)	5449	104	58	94	8	2	0	0	0	7.52	1.72	100
WW_BIN.19	k__Bacteria (UID203)	5449	104	58	96	8	0	0	0	0	7.37	0	0
WW_BIN.78	k__Bacteria (UID203)	5449	103	57	95	8	0	0	0	0	7.02	0	0
WW_BIN.464	k__Bacteria (UID203)	5449	104	58	99	5	0	0	0	0	6.9	0	0
WW_BIN.36	k__Bacteria (UID203)	5449	104	58	99	5	0	0	0	0	6.9	0	0
WW_BIN.33	k__Bacteria (UID203)	5449	104	58	100	4	0	0	0	0	6.9	0	0
WW_BIN.303	k__Bacteria (UID203)	5449	103	57	97	6	0	0	0	0	5.26	0	0
WW_BIN.99	k__Bacteria (UID203)	5449	104	58	100	4	0	0	0	0	5.17	0	0
WW_BIN.82	k__Bacteria (UID203)	5449	104	58	101	3	0	0	0	0	5.17	0	0
WW_BIN.74	k__Bacteria (UID203)	5449	104	58	100	4	0	0	0	0	5.17	0	0
WW_BIN.381	k__Bacteria (UID203)	5449	104	58	101	3	0	0	0	0	5.17	0	0
WW_BIN.7	root (UID1)	5656	56	24	55	1	0	0	0	0	4.17	0	0
WW_BIN.68	root (UID1)	5656	56	24	55	1	0	0	0	0	4.17	0	0
WW_BIN.6	root (UID1)	5656	56	24	55	1	0	0	0	0	4.17	0	0
WW_BIN.53	root (UID1)	5656	56	24	55	1	0	0	0	0	4.17	0	0
WW_BIN.408	root (UID1)	5656	56	24	55	1	0	0	0	0	4.17	0	0
WW_BIN.399	root (UID1)	5656	56	24	55	1	0	0	0	0	4.17	0	0
WW_BIN.371	root (UID1)	5656	56	24	55	1	0	0	0	0	4.17	0	0
WW_BIN.363	root (UID1)	5656	56	24	55	0	1	0	0	0	4.17	4.17	100
WW_BIN.362	root (UID1)	5656	56	24	55	1	0	0	0	0	4.17	0	0
WW_BIN.353	root (UID1)	5656	56	24	55	1	0	0	0	0	4.17	0	0
WW_BIN.347	root (UID1)	5656	56	24	55	1	0	0	0	0	4.17	0	0
WW_BIN.340	root (UID1)	5656	56	24	55	1	0	0	0	0	4.17	0	0
WW_BIN.328	root (UID1)	5656	56	24	55	1	0	0	0	0	4.17	0	0
WW_BIN.307	root (UID1)	5656	56	24	55	0	1	0	0	0	4.17	4.17	100
WW_BIN.262	root (UID1)	5656	56	24	55	1	0	0	0	0	4.17	0	0
WW_BIN.258	root (UID1)	5656	56	24	55	1	0	0	0	0	4.17	0	0
WW_BIN.252	root (UID1)	5656	56	24	55	1	0	0	0	0	4.17	0	0
WW_BIN.21	root (UID1)	5656	56	24	55	1	0	0	0	0	4.17	0	0
WW_BIN.190	root (UID1)	5656	56	24	55	1	0	0	0	0	4.17	0	0
WW_BIN.142	root (UID1)	5656	56	24	55	1	0	0	0	0	4.17	0	0
WW_BIN.344	k__Bacteria (UID203)	5449	104	58	101	3	0	0	0	0	3.61	0	0
WW_BIN.370	k__Bacteria (UID203)	5449	103	57	100	3	0	0	0	0	3.51	0	0
WW_BIN.25	k__Bacteria (UID203)	5449	103	57	101	2	0	0	0	0	3.51	0	0
WW_BIN.43	k__Bacteria (UID203)	5449	104	58	102	2	0	0	0	0	3.45	0	0
WW_BIN.39	k__Bacteria (UID203)	5449	104	58	102	2	0	0	0	0	3.45	0	0
WW_BIN.389	k__Bacteria (UID203)	5449	104	58	102	2	0	0	0	0	3.45	0	0
WW_BIN.271	k__Bacteria (UID203)	5449	103	58	99	4	0	0	0	0	3.45	0	0
WW_BIN.153	k__Bacteria (UID203)	5449	104	58	102	2	0	0	0	0	3.45	0	0
WW_BIN.276	k__Bacteria (UID203)	5449	104	58	97	7	0	0	0	0	2.66	0	0
WW_BIN.451	k__Bacteria (UID203)	5449	104	58	102	2	0	0	0	0	2.59	0	0
WW_BIN.253	root (UID1)	5656	56	24	54	2	0	0	0	0	2.08	0	0
WW_BIN.127	k__Bacteria (UID203)	5449	104	58	101	3	0	0	0	0	2.04	0	0
WW_BIN.280	k__Bacteria (UID203)	5449	104	58	98	6	0	0	0	0	1.88	0	0
WW_BIN.423	k__Bacteria (UID203)	5449	104	58	103	1	0	0	0	0	1.72	0	0
WW_BIN.302	k__Bacteria (UID203)	5449	104	58	103	1	0	0	0	0	1.72	0	0
WW_BIN.16	k__Bacteria (UID203)	5449	104	58	103	1	0	0	0	0	1.72	0	0
WW_BIN.359	k__Bacteria (UID203)	5449	104	58	99	1	3	1	0	0	0.78	0.78	0
WW_BIN.35	root (UID1)	5656	56	24	55	0	1	0	0	0	0.46	0.46	0
WW_BIN.409	k__Bacteria (UID203)	5449	104	58	102	2	0	0	0	0	0.31	0	0
WW_BIN.157	k__Bacteria (UID203)	5449	104	58	102	2	0	0	0	0	0.31	0	0
WW_BIN.139	k__Bacteria (UID203)	5449	103	57	102	1	0	0	0	0	0.16	0	0
WW_BIN.116	k__Bacteria (UID203)	5449	103	57	102	1	0	0	0	0	0.16	0	0
WW_BIN.158	k__Bacteria (UID203)	5449	104	58	103	1	0	0	0	0	0.16	0	0
WW_BIN.90	root (UID1)	5656	56	24	56	0	0	0	0	0	0	0	0
WW_BIN.9	root (UID1)	5656	56	24	56	0	0	0	0	0	0	0	0
WW_BIN.86	root (UID1)	5656	56	24	56	0	0	0	0	0	0	0	0
WW_BIN.72	root (UID1)	5656	56	24	56	0	0	0	0	0	0	0	0
WW_BIN.63	root (UID1)	5656	56	24	56	0	0	0	0	0	0	0	0
WW_BIN.54	root (UID1)	5656	56	24	56	0	0	0	0	0	0	0	0
WW_BIN.52	root (UID1)	5656	56	24	56	0	0	0	0	0	0	0	0
WW_BIN.48	root (UID1)	5656	56	24	56	0	0	0	0	0	0	0	0
WW_BIN.458	root (UID1)	5656	56	24	56	0	0	0	0	0	0	0	0
WW_BIN.455	root (UID1)	5656	56	24	56	0	0	0	0	0	0	0	0
WW_BIN.445	root (UID1)	5656	56	24	56	0	0	0	0	0	0	0	0
WW_BIN.440	root (UID1)	5656	56	24	56	0	0	0	0	0	0	0	0
WW_BIN.439	root (UID1)	5656	56	24	56	0	0	0	0	0	0	0	0
WW_BIN.435	root (UID1)	5656	56	24	56	0	0	0	0	0	0	0	0
WW_BIN.431	k__Bacteria (UID203)	5449	98	58	98	0	0	0	0	0	0	0	0
WW_BIN.430	root (UID1)	5656	56	24	56	0	0	0	0	0	0	0	0
WW_BIN.428	root (UID1)	5656	56	24	56	0	0	0	0	0	0	0	0
WW_BIN.420	root (UID1)	5656	56	24	56	0	0	0	0	0	0	0	0
WW_BIN.42	root (UID1)	5656	56	24	56	0	0	0	0	0	0	0	0
WW_BIN.419	root (UID1)	5656	56	24	56	0	0	0	0	0	0	0	0
WW_BIN.418	root (UID1)	5656	56	24	56	0	0	0	0	0	0	0	0
WW_BIN.405	root (UID1)	5656	56	24	56	0	0	0	0	0	0	0	0
WW_BIN.402	root (UID1)	5656	56	24	56	0	0	0	0	0	0	0	0
WW_BIN.395	root (UID1)	5656	56	24	56	0	0	0	0	0	0	0	0
WW_BIN.390	root (UID1)	5656	56	24	56	0	0	0	0	0	0	0	0
WW_BIN.387	root (UID1)	5656	56	24	56	0	0	0	0	0	0	0	0
WW_BIN.383	root (UID1)	5656	56	24	56	0	0	0	0	0	0	0	0
WW_BIN.378	root (UID1)	5656	56	24	56	0	0	0	0	0	0	0	0
WW_BIN.376	root (UID1)	5656	56	24	56	0	0	0	0	0	0	0	0
WW_BIN.367	root (UID1)	5656	56	24	56	0	0	0	0	0	0	0	0
WW_BIN.358	root (UID1)	5656	56	24	56	0	0	0	0	0	0	0	0
WW_BIN.356	root (UID1)	5656	56	24	56	0	0	0	0	0	0	0	0
WW_BIN.355	root (UID1)	5656	56	24	56	0	0	0	0	0	0	0	0
WW_BIN.352	root (UID1)	5656	56	24	56	0	0	0	0	0	0	0	0
WW_BIN.345	root (UID1)	5656	56	24	56	0	0	0	0	0	0	0	0
WW_BIN.34	root (UID1)	5656	56	24	56	0	0	0	0	0	0	0	0
WW_BIN.337	root (UID1)	5656	56	24	56	0	0	0	0	0	0	0	0
WW_BIN.331	root (UID1)	5656	56	24	56	0	0	0	0	0	0	0	0
WW_BIN.327	root (UID1)	5656	56	24	56	0	0	0	0	0	0	0	0
WW_BIN.32	root (UID1)	5656	56	24	56	0	0	0	0	0	0	0	0
WW_BIN.314	root (UID1)	5656	56	24	56	0	0	0	0	0	0	0	0
WW_BIN.310	root (UID1)	5656	56	24	56	0	0	0	0	0	0	0	0
WW_BIN.299	root (UID1)	5656	56	24	56	0	0	0	0	0	0	0	0
WW_BIN.297	root (UID1)	5656	56	24	56	0	0	0	0	0	0	0	0
WW_BIN.296	root (UID1)	5656	56	24	56	0	0	0	0	0	0	0	0
WW_BIN.288	root (UID1)	5656	56	24	56	0	0	0	0	0	0	0	0
WW_BIN.287	root (UID1)	5656	56	24	56	0	0	0	0	0	0	0	0
WW_BIN.284	root (UID1)	5656	56	24	56	0	0	0	0	0	0	0	0
WW_BIN.28	root (UID1)	5656	56	24	56	0	0	0	0	0	0	0	0
WW_BIN.272	root (UID1)	5656	56	24	56	0	0	0	0	0	0	0	0
WW_BIN.265	root (UID1)	5656	56	24	56	0	0	0	0	0	0	0	0
WW_BIN.263	root (UID1)	5656	56	24	56	0	0	0	0	0	0	0	0
WW_BIN.250	root (UID1)	5656	56	24	56	0	0	0	0	0	0	0	0
WW_BIN.249	root (UID1)	5656	56	24	56	0	0	0	0	0	0	0	0
WW_BIN.248	root (UID1)	5656	56	24	56	0	0	0	0	0	0	0	0
WW_BIN.247	root (UID1)	5656	56	24	56	0	0	0	0	0	0	0	0
WW_BIN.243	root (UID1)	5656	56	24	56	0	0	0	0	0	0	0	0
WW_BIN.235	root (UID1)	5656	56	24	56	0	0	0	0	0	0	0	0
WW_BIN.228	root (UID1)	5656	56	24	56	0	0	0	0	0	0	0	0
WW_BIN.226	root (UID1)	5656	56	24	56	0	0	0	0	0	0	0	0
WW_BIN.214	root (UID1)	5656	56	24	56	0	0	0	0	0	0	0	0
WW_BIN.210	root (UID1)	5656	56	24	56	0	0	0	0	0	0	0	0
WW_BIN.198	root (UID1)	5656	56	24	56	0	0	0	0	0	0	0	0
WW_BIN.194	root (UID1)	5656	56	24	56	0	0	0	0	0	0	0	0
WW_BIN.183	root (UID1)	5656	56	24	56	0	0	0	0	0	0	0	0
WW_BIN.182	root (UID1)	5656	56	24	56	0	0	0	0	0	0	0	0
WW_BIN.18	root (UID1)	5656	56	24	56	0	0	0	0	0	0	0	0
WW_BIN.170	root (UID1)	5656	56	24	56	0	0	0	0	0	0	0	0
WW_BIN.165	root (UID1)	5656	56	24	56	0	0	0	0	0	0	0	0
WW_BIN.163	root (UID1)	5656	56	24	56	0	0	0	0	0	0	0	0
WW_BIN.156	root (UID1)	5656	56	24	56	0	0	0	0	0	0	0	0
WW_BIN.140	root (UID1)	5656	56	24	56	0	0	0	0	0	0	0	0
WW_BIN.134	root (UID1)	5656	56	24	56	0	0	0	0	0	0	0	0
WW_BIN.130	root (UID1)	5656	56	24	56	0	0	0	0	0	0	0	0
WW_BIN.13	root (UID1)	5656	56	24	56	0	0	0	0	0	0	0	0
WW_BIN.128	root (UID1)	5656	56	24	56	0	0	0	0	0	0	0	0
WW_BIN.122	root (UID1)	5656	56	24	56	0	0	0	0	0	0	0	0
WW_BIN.120	root (UID1)	5656	56	24	56	0	0	0	0	0	0	0	0
WW_BIN.12	root (UID1)	5656	56	24	56	0	0	0	0	0	0	0	0
WW_BIN.119	root (UID1)	5656	56	24	56	0	0	0	0	0	0	0	0
WW_BIN.111	k__Bacteria (UID203)	5449	104	58	104	0	0	0	0	0	0	0	0
WW_BIN.109	root (UID1)	5656	56	24	56	0	0	0	0	0	0	0	0
WW_BIN.108	root (UID1)	5656	56	24	56	0	0	0	0	0	0	0	0
WW_BIN.107	root (UID1)	5656	56	24	56	0	0	0	0	0	0	0	0
WW_BIN.101	root (UID1)	5656	56	24	56	0	0	0	0	0	0	0	0
WW_BIN.1	root (UID1)	5656	56	24	56	0	0	0	0	0	0	0	0
